# Supplementary material for: Comparing functional annotation analyses with Catmap
Source: BMC Bioinformatics. 2004 Dec 9;5:193. doi: 10.1186/1471-2105-5-193 (PMC543458; doi:10.1186/1471-2105-5-193)
Supplement: Additional File 2 — supplement to Table 1. [file 1471-2105-5-193-S2.csv]

GoId	GoName	top 100 pval	top 100 rank	top 300 pval	top 300 rank	top 600 pval	top 600 rank	min pval	min pval rank	min pval cutoff	WRS pval	WRS pval rank	25th percentile	50th percentile	75th percentile	No. genes
0000278	mitotic cell cycle	8.514e-05	2	5.106e-10	1	6.329e-07	1	2.52178019153135e-10	1	290	7.36188216415985e-08	1	346	1419	3031	93
0000279	M phase	1.128e-03	15	2.406e-06	6	1.465e-04	8	1.36926797760564e-09	2	1491	1.06593257987108e-07	2	251	848	1862	41
0000280	nuclear division	1.009e-03	13	1.811e-06	5	1.089e-04	6	3.60303770958311e-09	3	1491	2.23181930573246e-07	3	251	867	1862	40
0000087	M phase of mitotic cell cycle	6.232e-04	10	5.231e-07	4	1.376e-04	7	2.4661527320015e-08	4	1491	5.05504460124913e-07	4	238	848	1862	36
0007067	mitosis	5.472e-04	9	3.724e-07	3	9.953e-05	5	6.41050153668293e-08	5	1491	1.06323856131513e-06	5	235	848	1862	35
0007049	cell cycle	1.600e-04	3	3.498e-07	2	1.212e-05	2	1.04979122683767e-07	6	1571	5.97021583201818e-06	6	731	1689	3599	172
0016884	carbon-nitrogen ligase activity\, with glutamine as amido-N-donor	3.628e-04	7	3.288e-03	30	1.317e-02	51	2.57284674720922e-05	16	27	1.87649221447872e-05	7	6	6	27	2
0019752	carboxylic acid metabolism	9.016e-02	161	1.364e-04	11	4.024e-05	4	3.02477192232719e-06	7	711	3.1081676777861e-05	8	564	1619	3283	83
0006082	organic acid metabolism	9.016e-02	162	1.364e-04	12	4.024e-05	3	3.02477192232719e-06	8	711	3.1081676777861e-05	9	564	1619	3283	83
0016863	intramolecular isomerase activity\, transposing C=C bonds	1.000e+00	1516	2.928e-02	89	7.836e-04	11	2.12203871980644e-05	12	609	4.5420409136107e-05	10	195	412	453	4
0008283	cell proliferation	7.419e-04	12	1.680e-05	7	1.196e-03	13	4.42330149521451e-06	9	1956	8.11320149806787e-05	11	891	1947	3645	264
0016860	intramolecular isomerase activity	1.000e+00	1531	1.664e-02	72	3.022e-03	17	2.55447409485591e-05	14	905	0.000101988676155928	12	195	453	905	9
0005876	spindle microtubule	3.628e-04	5	3.288e-03	32	1.317e-02	50	6.31117108075381e-05	19	42	0.000114348744319797	13	38	38	42	2
0000067	DNA replication and chromosome cycle	6.338e-02	138	3.116e-04	14	2.257e-03	16	9.09522528246678e-05	23	852	0.000293433699059725	14	550	1657	2702	44
0007088	regulation of mitosis	9.423e-03	26	8.459e-03	60	5.427e-02	102	0.000277743174085106	38	1248	0.000459940405417067	15	99	708	848	8
0005634	nucleus	2.248e-05	1	1.432e-03	25	1.115e-03	12	1.40408571980643e-05	10	131	0.000557086593133454	16	1100	2353	3797	574
0005699	kinetochore	3.628e-04	6	3.288e-03	43	1.317e-02	47	0.000355580614550043	45	99	0.000613671594516244	17	85	85	99	2
0019136	deoxynucleoside kinase activity	3.792e-02	106	3.288e-03	42	1.317e-02	46	0.000497417037793155	51	117	0.000633975826680721	18	70	70	117	2
0005698	centromere	3.792e-02	107	3.288e-03	41	1.317e-02	45	0.000819132831909491	64	150	0.00067553719721234	19	43	43	150	2
0008301	DNA bending activity	3.792e-02	85	3.288e-03	40	1.317e-02	44	0.000897637642912342	65	157	0.000733004771280751	20	44	44	157	1
0006768	biotin metabolism	3.792e-02	86	3.288e-03	37	1.317e-02	34	0.000633755925252214	58	132	0.00078519471099594	21	76	76	132	2
0000084	S phase of mitotic cell cycle	3.783e-02	83	6.023e-03	55	1.066e-02	29	0.00049859324698992	52	2465	0.000833018623554452	22	580	1813	2702	36
0015630	microtubule cytoskeleton	1.115e-02	27	4.145e-03	48	1.478e-03	14	2.32414932111258e-05	13	397	0.000895650961889393	23	391	1373	3235	43
0006260	DNA replication	3.305e-02	81	4.448e-03	49	7.208e-03	26	0.00120898203909871	80	950	0.000908973476966106	24	580	1671	2702	35
0005524	ATP binding	1.746e-02	32	1.534e-02	68	4.971e-02	93	7.4187352786862e-05	21	1820	0.00103318111266305	25	935	2009	3567	191
0003922	GMP synthase (glutamine-hydrolyzing) activity	1.914e-02	47	5.743e-02	120	1.149e-01	211	0.00114854517612055	77	6	0.00114854517611026	26	6	6	6	1
0003921	GMP synthase activity	1.914e-02	48	5.743e-02	122	1.149e-01	212	0.00114854517612055	78	6	0.00114854517611026	27	6	6	6	1
0005819	spindle	4.839e-04	8	4.581e-03	50	2.114e-02	59	0.000259307306712938	37	85	0.00120713146637234	28	276	1005	2267	19
0000074	regulation of cell cycle	1.982e-02	67	5.838e-04	18	7.100e-04	10	2.56634080840452e-05	15	1724	0.00130328490609359	29	731	1689	3604	105
0030554	adenyl nucleotide binding	1.847e-02	35	1.689e-02	73	5.551e-02	104	0.000117750147647711	26	1820	0.00143714569219115	30	946	2147	3585	193
0000910	cytokinesis	3.211e-01	285	7.781e-05	9	5.151e-03	22	4.55530053850278e-05	18	276	0.00160943910973977	31	238	1119	2443	20
0019438	aromatic compound biosynthesis	1.000e+00	1533	3.288e-03	33	1.317e-02	35	0.00106542243506477	72	171	0.00174968238904715	32	139	139	171	2
0042559	pteridine and derivative biosynthesis	1.000e+00	1549	3.288e-03	34	1.317e-02	36	0.00106542243506477	73	171	0.00174968238904715	33	139	139	171	2
0006729	tetrahydrobiopterin biosynthesis	1.000e+00	1554	3.288e-03	35	1.317e-02	37	0.00106542243506477	70	171	0.00174968238904715	34	139	139	171	2
0046146	tetrahydrobiopterin metabolism	1.000e+00	1567	3.288e-03	36	1.317e-02	38	0.00106542243506477	71	171	0.00174968238904715	35	139	139	171	2
0042558	pteridine and derivative metabolism	1.000e+00	1575	3.288e-03	38	1.317e-02	39	0.00106542243506477	74	171	0.00174968238904715	36	139	139	171	2
0006177	GMP biosynthesis	3.792e-02	87	1.116e-01	218	1.317e-02	40	0.00229599084507387	100	6	0.00198351091108571	37	6	6	324	2
0046037	GMP metabolism	3.792e-02	88	1.116e-01	219	1.317e-02	41	0.00229599084507387	101	6	0.00198351091108571	38	6	6	324	2
0008065	establishment of blood/nerve barrier	1.914e-02	56	5.743e-02	125	1.149e-01	213	0.00210566615622693	94	11	0.00210566615620214	39	11	11	11	1
0017076	purine nucleotide binding	1.611e-02	30	1.051e-03	23	2.239e-02	61	0.000118395793440612	27	151	0.00228394441210877	40	1005	2262	3680	253
0006631	fatty acid metabolism	5.121e-01	341	1.604e-01	296	5.496e-02	103	0.000753854769790964	62	711	0.00239665606573834	41	645	1461	3162	34
0003774	motor activity	1.000e+00	1590	1.563e-01	293	4.949e-02	92	0.000950571383657765	67	1383	0.00244976896362516	42	397	1325	2844	23
0004165	dodecenoyl-CoA delta-isomerase activity	1.000e+00	1596	3.288e-03	39	1.317e-02	43	0.00138647852488063	85	195	0.00246817366585654	43	173	173	195	1
0000166	nucleotide binding	1.692e-02	31	1.178e-03	24	2.503e-02	68	0.00013074009408721	28	151	0.00271604389149963	44	1005	2262	3694	255
0007565	pregnancy	1.000e+00	1611	2.117e-01	390	8.406e-02	136	0.00452393065227763	123	2662	0.00307048666397228	45	521	1440	2468	14
0006261	DNA dependent DNA replication	4.549e-02	115	8.071e-02	197	1.235e-02	31	0.00442252678815436	120	2039	0.00312405923070267	46	550	1657	2465	16
0050509	N-acetylglucosaminyl-proteoglycan 4-beta-glucuronosyltransferase activity	1.914e-02	62	5.743e-02	127	1.149e-01	214	0.00363705972439367	110	19	0.00363705972434916	47	19	19	19	1
0006259	DNA metabolism	1.758e-03	18	1.044e-03	22	1.573e-03	15	6.8928486418306e-05	20	953	0.00377372379136565	48	774	1983	3860	110
0008151	cell growth and/or maintenance	8.211e-03	24	5.528e-03	53	9.465e-02	139	0.000151151367280335	33	2153	0.00402285166921105	49	1176	2351	3860	710
0007127	meiosis I	1.000e+00	1641	2.107e-01	349	6.748e-02	125	0.00418727867162905	116	1330	0.00428320404380595	50	251	510	867	4
0007128	meiotic prophase I	1.000e+00	1647	2.107e-01	350	6.748e-02	126	0.00418727867162905	115	1330	0.00428320404380595	51	251	510	867	4
0008975	pitrilysin activity	1.000e+00	1650	3.288e-03	31	1.317e-02	48	0.00256405068993276	104	265	0.00431050785799358	52	221	221	265	1
0006529	asparagine biosynthesis	1.914e-02	38	5.743e-02	129	1.149e-01	216	0.00516845329254921	136	27	0.00516845329249617	53	27	27	27	1
0009067	aspartate family amino acid biosynthesis	1.914e-02	39	5.743e-02	132	1.149e-01	217	0.00516845329254921	133	27	0.00516845329249617	54	27	27	27	1
0004066	asparagine synthase (glutamine-hydrolyzing) activity	1.914e-02	40	5.743e-02	136	1.149e-01	218	0.00516845329254921	134	27	0.00516845329249617	55	27	27	27	1
0006528	asparagine metabolism	1.914e-02	41	5.743e-02	137	1.149e-01	219	0.00516845329254921	135	27	0.00516845329249617	56	27	27	27	1
0006072	glycerol-3-phosphate metabolism	1.000e+00	1662	1.000e+00	1515	3.650e-02	81	0.00378540627433002	111	815	0.00540585305184201	57	377	474	815	3
0019238	cyclohydrolase activity	1.000e+00	1664	1.116e-01	225	1.317e-02	49	0.00541837126930516	138	385	0.00564457654172455	58	171	171	385	2
0007051	spindle assembly	1.266e-01	195	3.392e-01	499	5.745e-01	865	0.00226594299434054	98	1433	0.00600556420994623	59	821	891	1433	7
0007052	mitotic spindle assembly	1.266e-01	196	3.392e-01	498	5.745e-01	866	0.00226594299434054	97	1433	0.00600556420994623	60	821	891	1433	7
0009072	aromatic amino acid family metabolism	1.000e+00	1684	5.520e-03	52	4.535e-03	18	0.00123052586358026	81	178	0.00600556420994623	61	171	453	2662	7
0006139	nucleobase\, nucleoside\, nucleotide and nucleic acid metabolism	6.272e-04	11	7.362e-02	191	1.067e-02	30	0.000179023495087937	36	92	0.00608281473961477	62	1175	2343	3813	519
0006890	retrograde (Golgi to ER) transport	1.914e-02	49	5.743e-02	142	1.149e-01	220	0.00631699846867969	153	33	0.00631699846860643	63	33	33	33	1
0003682	chromatin binding	2.467e-02	73	3.490e-02	97	1.808e-01	356	0.0016873735857748	90	1094	0.00670718042163023	64	613	953	2653	10
0004521	endoribonuclease activity	1.000e+00	1690	1.000e+00	1516	7.464e-02	134	0.000750898768817784	61	2351	0.00679256686599668	65	599	1493	2121	9
0016853	isomerase activity	1.000e+00	1691	3.974e-02	100	4.095e-02	88	0.00744696417922717	166	1197	0.00682412079696315	66	453	1511	3348	22
0005587	collagen type IV	1.914e-02	51	5.743e-02	145	1.149e-01	221	0.00784839203685563	172	41	0.00784839203675344	67	41	41	41	1
0005779	integral to peroxisomal membrane	1.914e-02	52	5.743e-02	146	1.149e-01	222	0.00861408882097305	183	45	0.00861408882082695	68	45	45	45	1
0006520	amino acid metabolism	4.562e-02	117	9.534e-05	10	5.720e-04	9	1.57992304363088e-05	11	192	0.0102380284622581	69	316	1856	3283	39
0005875	microtubule associated complex	1.000e+00	1702	1.038e-01	209	5.151e-03	21	0.00045081736627335	47	397	0.0102474598537915	70	339	1325	3203	19
0005541	acyl-CoA or acyl binding	1.000e+00	1703	1.091e-01	213	3.217e-01	620	0.00337714361168013	107	2959	0.0102984505876863	71	907	1242	2309	8
0005667	transcription factor complex	1.434e-01	209	7.315e-02	183	5.427e-02	96	0.0125578551834392	227	346	0.0103970798189135	72	208	1079	2165	7
0006349	imprinting	1.000e+00	1706	1.000e+00	1531	3.650e-02	73	0.0113855292581832	211	1176	0.010749575806708	73	378	541	1176	3
0007566	embryo implantation	1.000e+00	1707	2.107e-01	353	6.748e-02	115	0.00760036800899119	168	670	0.0109578895338955	74	293	521	670	3
0030120	vesicle coat	1.000e+00	1708	2.107e-01	354	3.862e-01	676	0.011445222233561	214	772	0.0110283580499289	75	211	749	772	4
0030118	clathrin coat	1.000e+00	1711	2.107e-01	355	3.862e-01	675	0.011445222233561	212	772	0.0110283580499289	76	211	749	772	4
0030125	clathrin vesicle coat	1.000e+00	1712	2.107e-01	356	3.862e-01	674	0.011445222233561	215	772	0.0110283580499289	77	211	749	772	4
0030117	membrane coat	1.000e+00	1715	2.107e-01	357	3.862e-01	673	0.011445222233561	213	772	0.0110283580499289	78	211	749	772	4
0004085	butyryl-CoA dehydrogenase activity	1.914e-02	59	5.743e-02	149	1.149e-01	223	0.0118683001532756	217	62	0.0118683001531394	79	62	62	62	1
0005815	microtubule organizing center	2.113e-02	69	2.801e-02	83	4.015e-02	86	0.00687288380992538	158	848	0.0120077578886313	80	276	848	2267	11
0000922	spindle pole	2.113e-02	68	2.801e-02	82	4.015e-02	87	0.00687288380992538	157	848	0.0120077578886313	81	276	848	2267	11
0004229	gelatinase B activity	1.914e-02	60	5.743e-02	150	1.149e-01	228	0.0122511485452763	221	64	0.0122511485451761	82	64	64	64	1
0045254	pyruvate dehydrogenase complex	1.914e-02	61	5.743e-02	151	1.149e-01	229	0.0124425727413924	224	65	0.0124425727411945	83	65	65	65	1
0005967	pyruvate dehydrogenase complex (sensu Eukarya)	1.914e-02	63	5.743e-02	152	1.149e-01	230	0.0124425727413924	223	65	0.0124425727411945	84	65	65	65	1
0007093	mitotic checkpoint	3.494e-03	20	2.928e-02	85	1.041e-01	158	0.00342551898812384	108	99	0.0128198193670936	85	99	750	1248	5
0006383	transcription from Pol III promoter	9.215e-02	171	1.720e-03	26	1.262e-02	32	0.000927340429962192	66	243	0.0128649021312162	86	208	243	1412	4
0009331	glycerol-3-phosphate dehydrogenase complex	1.000e+00	1719	1.000e+00	1533	1.317e-02	42	0.00821705678658686	177	474	0.0132685293051976	87	377	377	474	2
0004797	thymidine kinase activity	1.914e-02	64	5.743e-02	153	1.149e-01	231	0.0133996937214274	239	70	0.0133996937212864	88	70	70	70	1
0005660	delta-DNA polymerase cofactor complex	3.792e-02	104	1.116e-01	234	2.165e-01	393	0.0230765295100471	364	794	0.0138039417554508	89	74	74	794	2
0005659	delta DNA polymerase complex	3.792e-02	101	1.116e-01	235	2.165e-01	394	0.0230765295100471	365	794	0.0138039417554508	90	74	74	794	2
0006638	neutral lipid metabolism	1.000e+00	1726	1.000e+00	1538	6.748e-02	106	0.0133754405188474	234	815	0.0138137206276858	91	377	474	815	4
0046486	glycerolipid metabolism	1.000e+00	1746	1.000e+00	1540	6.748e-02	107	0.0133754405188474	238	815	0.0138137206276858	92	377	474	815	4
0006071	glycerol metabolism	1.000e+00	1771	1.000e+00	1545	6.748e-02	108	0.0133754405188474	237	815	0.0138137206276858	93	377	474	815	4
0006641	triacylglycerol metabolism	1.000e+00	1778	1.000e+00	1549	6.748e-02	109	0.0133754405188474	233	815	0.0138137206276858	94	377	474	815	4
0006639	acylglycerol metabolism	1.000e+00	1791	1.000e+00	1551	6.748e-02	110	0.0133754405188474	236	815	0.0138137206276858	95	377	474	815	4
0006662	glycerol ether metabolism	1.000e+00	1811	1.000e+00	1554	6.748e-02	111	0.0133754405188474	235	815	0.0138137206276858	96	377	474	815	4
0005622	intracellular	1.930e-04	4	1.851e-03	27	1.671e-02	55	9.88006880102305e-05	25	107	0.0139166026494674	97	1197	2428	3949	1163
0006271	DNA strand elongation	1.914e-02	37	5.743e-02	154	1.149e-01	236	0.0141653905054768	253	74	0.0141653905053599	98	74	74	74	1
0006559	phenylalanine catabolism	1.000e+00	1813	7.184e-04	19	5.516e-03	23	0.000151756962056404	34	178	0.0141797204191105	99	139	171	178	4
0006558	L-phenylalanine metabolism	1.000e+00	1814	7.184e-04	20	5.516e-03	24	0.000151756962056404	35	178	0.0141797204191105	100	139	171	178	4
0000070	mitotic chromosome segregation	1.000e+00	1834	2.561e-01	445	4.568e-01	745	0.0187332558239305	319	2359	0.0148125076685021	101	642	848	1862	4
0000090	mitotic anaphase	1.000e+00	1838	2.561e-01	446	4.568e-01	746	0.0187332558239305	318	2359	0.0148125076685021	102	642	848	1862	4
0008580	cytoskeletal regulator activity	1.914e-02	42	5.743e-02	155	1.149e-01	241	0.0151225114856648	270	79	0.0151225114854518	103	79	79	79	1
0045010	actin nucleation	1.914e-02	43	5.743e-02	161	1.149e-01	242	0.0151225114856648	274	79	0.0151225114854518	104	79	79	79	1
0030027	lamellipodium	1.914e-02	44	5.743e-02	162	1.149e-01	250	0.0151225114856648	269	79	0.0151225114854518	105	79	79	79	1
0030055	cell-matrix junction	1.914e-02	45	5.743e-02	163	1.149e-01	253	0.0151225114856648	271	79	0.0151225114854518	106	79	79	79	1
0005522	profilin binding	1.914e-02	46	5.743e-02	166	1.149e-01	256	0.0151225114856648	267	79	0.0151225114854518	107	79	79	79	1
0030048	actin filament-based movement	1.914e-02	50	5.743e-02	172	1.149e-01	257	0.0151225114856648	272	79	0.0151225114854518	108	79	79	79	1
0005925	focal adhesion	1.914e-02	53	5.743e-02	173	1.149e-01	260	0.0151225114856648	268	79	0.0151225114854518	109	79	79	79	1
0005924	cell-substrate adherens junction	1.914e-02	54	5.743e-02	174	1.149e-01	261	0.0151225114856648	273	79	0.0151225114854518	110	79	79	79	1
0006636	fatty acid desaturation	1.000e+00	1844	1.116e-01	242	2.165e-01	397	0.0185014069294569	312	711	0.0153058008860038	111	203	203	711	2
0000062	acyl-CoA binding	1.000e+00	1847	2.928e-02	86	1.041e-01	165	0.0128679182273813	230	195	0.0155595181600721	112	195	907	1685	3
0000022	mitotic spindle elongation	3.792e-02	100	1.116e-01	243	2.165e-01	398	0.0144967086621744	261	38	0.015812301833451	113	38	38	891	2
0005996	monosaccharide metabolism	1.000e+00	1848	8.170e-02	199	1.075e-01	167	0.00435428443646067	118	2253	0.0162900453643607	114	727	1741	2958	26
0045540	regulation of cholesterol biosynthesis	1.914e-02	55	5.743e-02	175	1.149e-01	268	0.016653905053779	294	87	0.0166539050535988	115	87	87	87	1
0008431	tocopherol binding	1.914e-02	57	5.743e-02	112	1.149e-01	270	0.016653905053779	293	87	0.0166539050535988	116	87	87	87	1
0045893	positive regulation of transcription\, DNA-dependent	1.914e-02	58	5.743e-02	113	1.149e-01	271	0.016653905053779	292	87	0.0166539050535988	117	87	87	87	1
0004540	ribonuclease activity	1.000e+00	1849	1.000e+00	1559	9.784e-02	143	0.00447400317251794	121	2351	0.0169281957826494	118	599	1493	2264	10
0000086	G2/M transition of mitotic cell cycle	3.341e-01	294	8.878e-04	21	2.681e-02	69	0.000430729934154	46	262	0.0170893391251729	119	262	1546	3111	20
0030261	chromosome condensation	1.000e+00	1856	1.626e-01	315	3.066e-01	586	0.0205664165450918	337	1432	0.017171395854668	120	169	848	1432	3
0016883	other carbon-nitrogen ligase activity	1.095e-01	178	3.293e-03	44	2.309e-02	65	0.000298342847498434	40	132	0.0182135701761987	121	119	132	2878	6
0006096	glycolysis	1.000e+00	1876	5.086e-01	580	4.087e-01	730	0.000474387434093224	48	1018	0.018230938338839	122	701	800	2229	12
0016023	cytoplasmic vesicle	1.000e+00	1899	2.986e-01	460	1.665e-01	351	0.00219306081954579	95	895	0.0183026102679245	123	749	1156	3207	18
0015631	tubulin binding	1.000e+00	1900	2.107e-01	368	3.862e-01	669	0.0130900246491157	231	1768	0.0184252963461658	124	287	772	1433	4
0040029	regulation of gene expression\, epigenetic	1.000e+00	1901	3.392e-01	496	3.701e-02	83	0.0223509840387583	351	1480	0.0185291033086939	125	378	1176	2264	7
0019439	aromatic compound catabolism	1.000e+00	1902	3.293e-03	45	2.309e-02	64	0.000721201995217399	60	178	0.0185353944471774	126	171	178	2662	6
0009074	aromatic amino acid family catabolism	1.000e+00	1903	3.293e-03	47	2.309e-02	66	0.000721201995217399	59	178	0.0185353944471774	127	171	178	2662	6
0016728	oxidoreductase activity\, acting on CH2 groups\, disulfide as acceptor	1.000e+00	1911	5.743e-02	115	1.149e-01	275	0.0195252679940506	326	102	0.0195252679938744	128	102	102	102	1
0004748	ribonucleoside-diphosphate reductase activity	1.000e+00	1926	5.743e-02	116	1.149e-01	276	0.0195252679940506	325	102	0.0195252679938744	129	102	102	102	1
0016725	oxidoreductase activity\, acting on CH2 groups	1.000e+00	1927	5.743e-02	117	1.149e-01	288	0.0195252679940506	324	102	0.0195252679938744	130	102	102	102	1
0006006	glucose metabolism	1.000e+00	1928	3.203e-01	478	1.905e-01	373	0.00207214438516513	93	1018	0.0199705240021114	131	701	1018	2958	20
0000226	microtubule cytoskeleton organization and biogenesis	2.520e-01	256	5.887e-01	633	2.436e-01	509	0.00107600615740812	75	1650	0.0202280696373522	132	821	1248	3235	14
0019237	centromeric DNA binding	1.000e+00	1949	5.743e-02	118	1.149e-01	289	0.0204823889741529	331	107	0.0204823889739663	133	107	107	107	1
0004459	L-lactate dehydrogenase activity	1.000e+00	1953	1.116e-01	250	2.165e-01	403	0.0234268324901559	373	800	0.0206250227187981	134	261	261	800	2
0004457	lactate dehydrogenase activity	1.000e+00	1954	1.116e-01	251	2.165e-01	404	0.0234268324901559	372	800	0.0206250227187981	135	261	261	800	2
0004522	pancreatic ribonuclease activity	1.000e+00	1956	1.000e+00	1563	3.066e-01	587	0.0233102114310483	369	1493	0.0220279391679582	136	347	821	1493	3
0016892	endoribonuclease activity\, producing other than 5'-phosphomonoesters	1.000e+00	1974	1.000e+00	1567	3.066e-01	589	0.0233102114310483	370	1493	0.0220279391679582	137	347	821	1493	3
0000242	pericentriolar material	1.000e+00	1975	1.000e+00	1573	2.165e-01	407	0.0185535235686975	314	712	0.0222902373366885	138	391	391	712	1
0004137	deoxycytidine kinase activity	1.000e+00	2019	5.743e-02	119	1.149e-01	290	0.0223966309345154	352	117	0.0223966309341501	139	117	117	117	1
0006092	main pathways of carbohydrate metabolism	1.000e+00	2036	1.162e-01	275	2.681e-02	70	0.000144383705549083	32	1018	0.0225674964580004	140	461	905	3783	21
0003883	CTP synthase activity	1.000e+00	2087	5.743e-02	121	1.149e-01	292	0.0227794793264825	360	119	0.0227794793261868	141	119	119	119	1
0030019	tryptase activity	1.000e+00	2109	1.116e-01	254	2.165e-01	408	0.0260145592343611	395	843	0.0228187608610512	142	273	273	843	1
0007131	meiotic recombination	1.000e+00	2111	1.116e-01	255	2.165e-01	409	0.0275178054191965	407	867	0.022900621820834	143	251	251	867	2
0009262	deoxyribonucleotide metabolism	1.000e+00	2143	2.107e-01	367	6.748e-02	112	0.0311197840415688	437	2195	0.0242962480435508	144	102	552	1716	4
0000076	DNA replication checkpoint	1.000e+00	2145	5.743e-02	124	1.149e-01	305	0.0245022970906905	382	128	0.0245022970903522	145	128	128	128	1
0030136	clathrin-coated vesicle	1.000e+00	2147	5.635e-01	606	4.898e-01	807	0.00463969198913055	126	1156	0.0248441468904536	146	772	895	2953	14
0030135	coated vesicle	1.000e+00	2194	5.635e-01	607	4.898e-01	799	0.00463969198913055	127	1156	0.0248441468904536	147	772	895	2953	14
0047708	biotinidase activity	1.000e+00	2208	5.743e-02	126	1.149e-01	311	0.0252679938746356	390	132	0.0252679938744257	148	132	132	132	1
0004674	protein serine/threonine kinase activity	6.392e-02	139	8.193e-02	200	1.906e-01	374	0.0111801348533622	209	3912	0.0253111506096114	149	946	2147	3432	72
0042575	DNA polymerase complex	5.635e-02	133	1.626e-01	321	3.066e-01	591	0.0419049475261854	513	74	0.025334804252378	150	74	794	1920	3
0016301	kinase activity	2.432e-01	253	1.102e-02	64	6.551e-02	105	0.00667850473765008	155	469	0.0256656948400478	151	1062	2295	3680	161
0008976	polyphosphate kinase activity	1.000e+00	2215	5.743e-02	128	1.149e-01	314	0.0258422664629147	394	135	0.0258422664624809	152	135	135	135	1
0005801	Golgi cis-face	1.000e+00	2216	1.000e+00	1575	2.165e-01	413	0.0205333694561259	336	749	0.0259016468050627	153	440	440	749	2
0004594	pantothenate kinase activity	1.000e+00	2232	1.626e-01	320	3.650e-02	79	0.0143063167507606	255	370	0.0259116138189544	154	264	370	2175	2
0006134	dihydrobiopterin reduction	1.000e+00	2247	5.743e-02	130	1.149e-01	315	0.0266079632467742	400	139	0.0266079632465544	155	139	139	139	1
0004155	6\,7-dihydropteridine reductase activity	1.000e+00	2255	5.743e-02	131	1.149e-01	317	0.0266079632467742	401	139	0.0266079632465544	156	139	139	139	1
0007126	meiosis	1.000e+00	2273	7.315e-02	188	5.427e-02	99	0.00448822516759197	122	867	0.0267712846855346	157	276	779	1330	8
0005921	gap junction	1.000e+00	2274	1.000e+00	1588	3.862e-01	665	0.018287030820178	311	1922	0.0271611670295017	158	432	880	1460	3
0015035	protein disulfide oxidoreductase activity	1.000e+00	2317	5.743e-02	133	1.149e-01	318	0.0275650842269529	409	144	0.0275650842266462	159	144	144	144	1
0016864	intramolecular isomerase activity\, transposing S-S bonds	1.000e+00	2385	5.743e-02	134	1.149e-01	170	0.0275650842269529	410	144	0.0275650842266462	160	144	144	144	1
0003756	protein disulfide isomerase activity	1.000e+00	2391	5.743e-02	135	1.149e-01	171	0.0275650842269529	408	144	0.0275650842266462	161	144	144	144	1
0016718	oxidoreductase activity\, acting on paired donors\, with incorporation or reduction of molecular oxygen\, miscellaneous	1.000e+00	2418	1.000e+00	1590	1.000e+00	1505	0.0164557160571295	290	1872	0.0291581970699516	162	634	1118	1154	4
0008152	metabolism	1.690e-03	17	2.975e-03	29	7.321e-03	27	0.000510589960988151	53	95	0.0302901387896513	163	1186	2504	3899	1289
0019318	hexose metabolism	1.000e+00	2439	2.152e-01	395	2.127e-01	385	0.00712668859780124	162	2253	0.0306791362435545	164	727	1741	2958	25
0006596	polyamine biosynthesis	1.000e+00	2455	2.107e-01	348	3.862e-01	689	0.0450847350476969	547	2408	0.0323049678291214	165	249	881	1364	4
0007252	I-kappaB phosphorylation	1.000e+00	2486	5.743e-02	138	1.149e-01	172	0.0325421133236356	446	170	0.032542113323124	166	170	170	170	1
0003934	GTP cyclohydrolase I activity	1.000e+00	2491	5.743e-02	139	1.149e-01	173	0.0327335375195317	449	171	0.0327335375191424	167	171	171	171	1
0003933	GTP cyclohydrolase activity	1.000e+00	2551	5.743e-02	140	1.149e-01	174	0.0327335375195317	448	171	0.0327335375191424	168	171	171	171	1
0016773	phosphotransferase activity\, alcohol group as acceptor	3.363e-01	295	2.862e-02	84	6.795e-02	130	0.00881161308488284	186	495	0.0335391725263019	169	1032	2282	3680	140
0003899	DNA-directed RNA polymerase activity	1.000e+00	2559	2.561e-01	448	4.568e-01	749	0.0208632982595192	340	1412	0.0336698437140218	170	1108	1349	1412	5
0004602	glutathione peroxidase activity	1.000e+00	2600	5.743e-02	143	1.149e-01	176	0.0340735068917453	463	178	0.0340735068912711	171	178	178	178	1
0016034	maleylacetoacetate isomerase activity	1.000e+00	2602	5.743e-02	144	1.149e-01	177	0.0340735068917453	464	178	0.0340735068912711	172	178	178	178	1
0006270	DNA replication initiation	1.095e-01	179	4.227e-02	102	2.309e-02	63	0.00837706522286074	180	128	0.0342000557455249	173	128	550	2465	5
0019319	hexose biosynthesis	1.000e+00	2603	2.107e-01	389	3.862e-01	686	0.0180524896333917	307	905	0.0342176297038967	174	202	701	905	4
0006094	gluconeogenesis	1.000e+00	2609	2.107e-01	387	3.862e-01	685	0.0180524896333917	306	905	0.0342176297038967	175	202	701	905	4
0046364	monosaccharide biosynthesis	1.000e+00	2640	2.107e-01	385	3.862e-01	684	0.0180524896333917	308	905	0.0342176297038967	176	202	701	905	4
0046165	alcohol biosynthesis	1.000e+00	2662	2.107e-01	384	3.862e-01	679	0.0180524896333917	305	905	0.0342176297038967	177	202	701	905	4
0000072	M-phase specific microtubule process	1.434e-01	205	3.772e-01	516	6.235e-01	915	0.00695236225030904	160	1433	0.0342641706594634	178	821	891	1433	8
0030695	GTPase regulator activity	1.000e+00	2679	9.620e-01	777	6.171e-01	904	0.00843488911150427	182	2735	0.0344133159417458	179	1046	2053	3232	50
0016701	oxidoreductase activity\, acting on single donors with incorporation of molecular oxygen	1.759e-01	224	4.468e-01	548	7.051e-01	955	0.0173331927680461	302	3484	0.0355659025320427	180	691	1259	2662	9
0016702	oxidoreductase activity\, acting on single donors with incorporation of molecular oxygen\, incorporation of two atoms of oxygen	1.759e-01	225	4.468e-01	557	7.051e-01	956	0.0173331927680461	301	3484	0.0355659025320427	181	691	1259	2662	9
0015144	carbohydrate transporter activity	1.000e+00	2709	1.091e-01	215	3.217e-01	623	0.00898115985765293	187	1999	0.0357022075422466	182	735	1411	1999	9
0005829	cytosol	5.043e-02	119	1.240e-01	277	7.009e-02	132	0.0176039126633881	303	2053	0.036112979747189	183	1078	2027	3687	71
0016790	thiolester hydrolase activity	2.663e-01	264	2.333e-01	401	2.763e-01	528	0.0111808768263261	210	1961	0.0363567925016063	184	822	1366	2948	16
0000075	cell cycle checkpoint	2.842e-02	75	6.742e-03	57	1.624e-02	52	0.000311053682239144	41	131	0.0366520803892415	185	131	867	3747	14
0005657	replication fork	7.442e-02	149	2.107e-01	369	3.862e-01	670	0.0554845364712489	597	74	0.0367336977731053	186	74	794	1492	4
0004617	phosphoglycerate dehydrogenase activity	1.000e+00	2738	5.743e-02	156	1.149e-01	187	0.0367534456358225	476	192	0.0367534456355283	187	192	192	192	1
0008634	negative regulation of survival gene products	1.000e+00	2740	5.743e-02	157	1.149e-01	188	0.0382848392038415	486	200	0.0382848392036753	188	200	200	200	1
0045884	regulation of survival gene products	1.000e+00	2771	5.743e-02	158	1.149e-01	189	0.0382848392038415	487	200	0.0382848392036753	189	200	200	200	1
0042132	fructose-bisphosphatase activity	1.000e+00	2825	5.743e-02	159	1.149e-01	190	0.0386676875961164	491	202	0.0386676875957121	190	202	202	202	1
0015355	monocarboxylate porter activity	1.000e+00	2849	1.000e+00	1593	3.066e-01	598	0.0212199623779407	342	1447	0.0395420600700277	191	504	1283	1447	3
0042398	amino acid derivative biosynthesis	1.000e+00	2865	4.468e-01	552	7.051e-01	957	0.0242979552398318	381	1364	0.0396155734480291	192	881	1101	2536	10
0007017	microtubule-based process	3.718e-01	302	7.589e-01	703	1.331e-01	329	0.00173028479111276	91	1650	0.0403453027122343	193	770	1325	3878	22
0006633	fatty acid biosynthesis	1.000e+00	2883	1.000e+00	1596	6.668e-01	941	0.0421138660788986	519	1259	0.0403931018243423	194	905	1259	2319	9
0007021	tubulin folding	1.000e+00	2900	1.000e+00	1603	2.165e-01	432	0.0322121145754949	443	938	0.0404577090305317	195	548	548	938	1
0007020	microtubule nucleation	1.000e+00	2908	1.000e+00	1605	2.165e-01	433	0.0322121145754949	444	938	0.0404577090305317	196	548	548	938	1
0006335	DNA replication dependent nucleosome assembly	1.000e+00	2914	5.743e-02	164	1.149e-01	196	0.0405819295565104	507	212	0.0405819295558959	197	212	212	212	1
0003762	histone-specific chaperone activity	1.000e+00	2932	5.743e-02	165	1.149e-01	197	0.0405819295565104	508	212	0.0405819295558959	198	212	212	212	1
0046394	carboxylic acid biosynthesis	1.000e+00	2936	1.000e+00	1611	7.051e-01	958	0.0248943706590391	385	2319	0.0416949000544795	199	905	1259	2319	10
0016053	organic acid biosynthesis	1.000e+00	2945	1.000e+00	1619	7.051e-01	959	0.0248943706590391	384	2319	0.0416949000544795	200	905	1259	2319	10
0019321	pentose metabolism	1.000e+00	2951	5.743e-02	168	1.149e-01	198	0.0419218989286227	516	219	0.0419218989280245	201	219	219	219	1
0006014	D-ribose metabolism	1.000e+00	2953	5.743e-02	169	1.149e-01	199	0.0419218989286227	514	219	0.0419218989280245	202	219	219	219	1
0004747	ribokinase activity	1.000e+00	2955	5.743e-02	170	1.149e-01	200	0.0419218989286227	515	219	0.0419218989280245	203	219	219	219	1
0004217	cathepsin L activity	1.000e+00	2958	1.116e-01	258	2.165e-01	436	0.060564885729538	632	1286	0.0419967243890256	204	228	228	1286	2
0004365	glyceraldehyde-3-phosphate dehydrogenase (phosphorylating) activity	1.000e+00	2968	1.000e+00	1632	1.000e+00	1506	0.0226711778715512	355	787	0.0419967243890256	205	727	727	787	2
0008943	glyceraldehyde-3-phosphate dehydrogenase activity	1.000e+00	2969	1.000e+00	1641	1.000e+00	1507	0.0226711778715512	354	787	0.0419967243890256	206	727	727	787	2
0006519	amino acid and derivative metabolism	9.887e-02	176	3.743e-04	17	4.927e-03	20	0.000139226901800266	30	316	0.0420894128345931	207	762	2126	3947	55
0006007	glucose catabolism	1.000e+00	2970	5.887e-01	624	2.436e-01	500	0.000629472263358338	55	1018	0.0425805894519847	208	701	905	3783	15
0046365	monosaccharide catabolism	1.000e+00	2973	5.887e-01	621	2.436e-01	505	0.000629472263358338	56	1018	0.0425805894519847	209	701	905	3783	15
0046164	alcohol catabolism	1.000e+00	2987	5.887e-01	618	2.436e-01	502	0.000629472263358338	57	1018	0.0425805894519847	210	701	905	3783	15
0019320	hexose catabolism	1.000e+00	2992	5.887e-01	617	2.436e-01	499	0.000629472263358338	54	1018	0.0425805894519847	211	701	905	3783	15
0019751	polyol metabolism	1.000e+00	2998	1.000e+00	1642	1.041e-01	149	0.0295719427985341	428	815	0.0430277267617899	212	474	815	2298	5
0003886	DNA (cytosine-5-)-methyltransferase activity	1.000e+00	3002	5.743e-02	176	1.149e-01	201	0.0432618683005153	530	226	0.0432618683001531	213	226	226	226	1
0005351	sugar porter activity	1.000e+00	3003	9.058e-02	204	2.769e-01	541	0.0191277806361035	320	1999	0.0437192598840029	214	735	1411	1999	8
0008241	peptidyl-dipeptidase activity	1.000e+00	3004	5.743e-02	177	1.149e-01	202	0.0442189892808525	537	231	0.044218989280245	215	231	231	231	1
0003927	heterotrimeric G-protein GTPase activity	1.759e-01	221	1.091e-01	216	9.784e-02	146	0.0230805713194183	366	2872	0.0447281383262218	216	480	1523	2830	9
0005663	DNA replication factor C complex	3.792e-02	109	1.116e-01	259	2.165e-01	443	0.0281327964223544	414	74	0.0449311136725538	217	74	74	1492	2
0008464	gamma-glutamyl hydrolase activity	1.000e+00	416	5.743e-02	123	1.149e-01	203	0.0451761102605779	549	236	0.0451761102603369	218	236	236	236	1
0015029	internalization receptor activity	1.000e+00	417	1.000e+00	1647	1.000e+00	1515	0.0312572292598792	440	924	0.0457380707255241	219	656	656	924	1
0005096	GTPase activator activity	1.000e+00	418	1.000e+00	1650	9.584e-01	1103	0.00395307020609051	114	3865	0.0462352331224661	220	1116	1786	3207	24
0006275	regulation of DNA replication	1.000e+00	419	1.000e+00	1651	1.000e+00	1516	0.0326880637394057	447	1671	0.0465598281695555	221	794	950	1671	3
0005095	GTPase inhibitor activity	1.000e+00	420	1.000e+00	1652	4.568e-01	760	0.0397336070519261	499	1681	0.0468832987165812	222	938	1091	1681	4
0000088	mitotic prophase	1.000e+00	421	1.116e-01	261	2.165e-01	448	0.063660804681264	645	169	0.0469619726893663	223	169	169	1432	2
0007076	mitotic chromosome condensation	1.000e+00	422	1.116e-01	262	2.165e-01	449	0.063660804681264	646	169	0.0469619726893663	224	169	169	1432	2
0006350	transcription	1.208e-03	16	3.377e-01	481	1.260e-01	327	0.00032132415222101	42	44	0.0469942224558736	225	1241	2391	3784	368
0016861	intramolecular isomerase activity\, interconverting aldoses and ketoses	1.000e+00	423	1.000e+00	1656	1.000e+00	1521	0.029984293173981	429	905	0.0472557597283359	226	701	701	905	2
0016722	oxidoreductase activity\, oxidizing metal ions	1.000e+00	424	5.743e-02	141	1.149e-01	206	0.0478560490052718	564	250	0.0478560490045942	227	250	250	250	1
0016724	oxidoreductase activity\, oxidizing metal ions\, oxygen as acceptor	1.000e+00	425	5.743e-02	147	1.149e-01	207	0.0478560490052718	566	250	0.0478560490045942	228	250	250	250	1
0004322	ferroxidase activity	1.000e+00	426	5.743e-02	148	1.149e-01	208	0.0478560490052718	565	250	0.0478560490045942	229	250	250	250	1
0003677	DNA binding	3.779e-03	21	1.651e-01	336	6.959e-02	131	0.00137149815613387	84	4948	0.0478690868433553	230	1186	2428	3829	378
0004634	phosphopyruvate hydratase activity	1.000e+00	427	1.000e+00	1657	1.000e+00	1530	0.0378696653015262	484	1017	0.0479645862305908	231	601	601	1017	1
0008017	microtubule binding	1.000e+00	428	1.626e-01	301	3.066e-01	611	0.0387212570500375	494	1768	0.04960993677998	232	287	1433	1768	3
0005666	DNA-directed RNA polymerase III complex	1.000e+00	429	1.116e-01	263	2.165e-01	452	0.0730194430986658	711	1412	0.0501833516940308	233	243	243	1412	2
0007411	axon guidance	9.215e-02	166	2.561e-01	420	1.041e-01	147	0.0437866875563188	533	372	0.0504347306160912	234	372	1427	2586	4
0004221	ubiquitin thiolesterase activity	2.072e-01	237	1.485e-01	289	1.513e-01	345	0.0228917183649521	361	1083	0.0508079113066133	235	426	1083	2948	12
0045202	synaptic junction	1.000e+00	430	1.000e+00	1659	1.000e+00	1531	0.00913351667664654	189	1616	0.0512680863144329	236	866	1483	1537	4
0016788	hydrolase activity\, acting on ester bonds	6.423e-01	370	4.748e-01	563	1.471e-01	344	0.00466326386766271	128	4734	0.0517430430823932	237	1130	2264	3899	107
0016568	chromatin modification	1.000e+00	431	1.000e+00	1662	1.000e+00	1532	0.0170985743436627	296	1505	0.0519840792412213	238	953	1491	2653	9
0015758	glucose transport	1.000e+00	432	1.116e-01	264	2.165e-01	455	0.0729160161255274	710	1411	0.0525143003841382	239	282	282	1411	2
0015145	monosaccharide transporter activity	1.000e+00	433	1.116e-01	265	2.165e-01	456	0.0729160161255274	707	1411	0.0525143003841382	240	282	282	1411	2
0015749	monosaccharide transport	1.000e+00	434	1.116e-01	266	2.165e-01	457	0.0729160161255274	709	1411	0.0525143003841382	241	282	282	1411	2
0015149	hexose transporter activity	1.000e+00	435	1.116e-01	267	2.165e-01	458	0.0729160161255274	706	1411	0.0525143003841382	242	282	282	1411	2
0008645	hexose transport	1.000e+00	436	1.116e-01	268	2.165e-01	459	0.0729160161255274	708	1411	0.0525143003841382	243	282	282	1411	2
0005355	glucose transporter activity	1.000e+00	437	1.116e-01	269	2.165e-01	460	0.0729160161255274	705	1411	0.0525143003841382	244	282	282	1411	2
0016874	ligase activity	4.034e-02	111	3.388e-04	15	1.279e-02	33	8.04518417918609e-05	22	192	0.0528928876926566	245	520	2406	3508	39
0009966	regulation of signal transduction	1.000e+00	438	5.743e-02	114	1.149e-01	215	0.0532159264934608	585	278	0.0532159264931087	246	278	278	278	1
0016772	transferase activity\, transferring phosphorus-containing groups	2.798e-01	268	1.873e-02	76	1.110e-01	168	0.0135276705803661	242	469	0.0532516787735988	247	1107	2298	3783	171
0003824	catalytic activity	1.294e-01	198	1.927e-04	13	4.724e-03	19	0.000138845213534048	29	348	0.0534549709723213	248	1132	2570	3900	888
0005581	collagen	2.520e-01	255	5.887e-01	627	2.436e-01	506	0.0152297465587088	276	3954	0.0537671263677403	249	1024	2219	2731	15
0016582	non-covalent chromatin modification	1.000e+00	439	1.000e+00	1664	1.000e+00	1533	0.0232165962080186	368	1491	0.0538199447737647	250	613	1480	1491	3
0006338	chromatin modeling	1.000e+00	440	1.000e+00	1683	1.000e+00	1534	0.0232165962080186	367	1491	0.0538199447737647	251	613	1480	1491	3
0006281	DNA repair	3.957e-01	306	1.852e-01	340	2.376e-02	67	0.000341286680757499	44	852	0.0540582622641661	252	583	1314	4067	25
0008330	protein tyrosine/threonine phosphatase activity	1.000e+00	441	1.000e+00	1684	2.165e-01	464	0.0522936598902997	583	1195	0.0543287811701911	253	527	527	1195	2
0005681	spliceosome complex	1.434e-01	211	7.315e-02	185	5.427e-02	97	0.00439505472193828	119	863	0.0555981908698028	254	208	689	3361	6
0006351	transcription\, DNA-dependent	1.049e-03	14	3.140e-01	474	1.069e-01	166	0.000287561584005179	39	44	0.0556352812833712	255	1254	2392	3787	363
0005638	lamin filament	1.000e+00	442	5.743e-02	160	1.149e-01	224	0.0558958652375824	598	292	0.055895865237366	256	292	292	292	1
0008410	CoA-transferase activity	1.000e+00	443	5.743e-02	167	1.149e-01	225	0.0566615620221329	607	296	0.0566615620214395	257	296	296	296	1
0006104	succinyl-CoA metabolism	1.000e+00	444	5.743e-02	171	1.149e-01	226	0.0566615620221329	606	296	0.0566615620214395	258	296	296	296	1
0008260	3-oxoacid CoA-transferase activity	1.000e+00	445	5.743e-02	178	1.149e-01	227	0.0566615620221329	605	296	0.0566615620214395	259	296	296	296	1
0009063	amino acid catabolism	2.373e-01	249	6.742e-03	58	1.624e-02	54	0.000997739980165651	68	178	0.0584866366290355	260	178	1409	3283	14
0009310	amine catabolism	2.373e-01	250	6.742e-03	56	1.624e-02	53	0.000997739980165651	69	178	0.0584866366290355	261	178	1409	3283	14
0015674	di-\, tri-valent inorganic cation transport	1.000e+00	446	7.589e-01	702	2.945e-01	546	0.0121167611263287	219	1773	0.0585274626030799	262	871	1614	2964	18
0006356	regulation of transcription from Pol I promoter	1.000e+00	447	1.626e-01	313	3.066e-01	615	0.0594090178748042	626	2039	0.058929114896493	263	243	1412	2039	3
0016891	endoribonuclease activity\, producing 5'-phosphomonoesters	1.000e+00	448	1.000e+00	1690	1.445e-01	338	0.00827887153240639	178	2351	0.0594502533005453	264	599	2104	2264	6
0005871	kinesin complex	1.000e+00	449	2.561e-01	427	1.041e-01	160	0.0368315029184499	477	339	0.0596992315996673	265	339	891	3203	5
0005520	insulin-like growth factor binding	2.467e-02	74	3.490e-02	95	1.808e-01	355	0.00488290611126081	130	145	0.0597635126638988	266	968	1781	2704	11
0046456	icosanoid biosynthesis	1.000e+00	450	1.000e+00	1691	4.568e-01	763	0.0811429771181569	770	3162	0.0602170117524024	267	634	1259	2319	5
0004731	purine-nucleoside phosphorylase activity	1.000e+00	451	1.000e+00	1692	1.149e-01	233	0.0602986217465017	629	315	0.0602986217457887	268	315	315	315	1
0009132	nucleoside diphosphate metabolism	1.000e+00	452	1.116e-01	271	2.165e-01	468	0.0386729652301705	493	102	0.0605551975919833	269	102	102	1716	2
0009186	deoxyribonucleoside diphosphate metabolism	1.000e+00	453	1.116e-01	272	2.165e-01	469	0.0386729652301705	492	102	0.0605551975919833	270	102	102	1716	2
0016055	Wnt receptor signaling pathway	1.000e+00	454	1.000e+00	1695	2.117e-01	383	0.0128632141395735	229	3263	0.0606401197987843	271	1047	1740	2682	12
0016125	sterol metabolism	2.804e-01	269	6.347e-01	650	5.975e-01	891	0.0196713211012008	329	1154	0.0609813422970173	272	667	1515	3076	16
0007582	physiological processes	7.030e-03	23	2.712e-03	28	7.119e-02	133	0.00219381021462812	96	301	0.0616114300855015	273	1255	2541	3903	1916
0003938	IMP dehydrogenase activity	1.000e+00	455	1.000e+00	1702	1.149e-01	235	0.0620214395108268	639	324	0.0620214395099541	274	324	324	324	1
0007595	lactation	1.000e+00	456	1.000e+00	1703	1.000e+00	1536	0.0688892227192072	675	838	0.0623927584142507	275	670	838	2257	2
0007422	peripheral nervous system development	1.000e+00	457	2.561e-01	424	1.041e-01	163	0.0542941558278823	592	2918	0.062702036869067	276	529	1613	2594	5
0005540	hyaluronic acid binding	1.000e+00	458	1.000e+00	1706	1.000e+00	1537	0.0444678077502595	542	1102	0.0634536215523124	277	759	759	1102	2
0000155	two-component sensor molecule activity	1.000e+00	459	1.000e+00	1707	1.149e-01	238	0.0639356814708473	649	334	0.0639356814701378	278	334	334	334	1
0004673	protein-histidine kinase activity	1.000e+00	460	1.000e+00	1708	1.149e-01	239	0.0639356814708473	650	334	0.0639356814701378	279	334	334	334	1
0005172	vascular endothelial growth factor receptor binding	1.000e+00	461	1.000e+00	1709	1.149e-01	240	0.0647013782546211	655	338	0.0647013782542113	280	338	338	338	1
0016645	oxidoreductase activity\, acting on the CH-NH group of donors	1.000e+00	462	2.107e-01	370	6.748e-02	117	0.0294182362328532	424	385	0.0648232231238141	281	139	385	2563	4
0016646	oxidoreductase activity\, acting on the CH-NH group of donors\, NAD or NADP as acceptor	1.000e+00	463	2.107e-01	374	6.748e-02	118	0.0294182362328532	426	385	0.0648232231238141	282	139	385	2563	4
0008089	anterograde axon cargo transport	1.000e+00	464	1.000e+00	1710	1.149e-01	243	0.0648928024508685	660	339	0.0648928024502297	283	339	339	339	1
0008088	axon cargo transport	1.000e+00	465	1.000e+00	1711	1.149e-01	244	0.0648928024508685	662	339	0.0648928024502297	284	339	339	339	1
0009799	determination of symmetry	1.000e+00	466	1.000e+00	1712	1.149e-01	245	0.0648928024508685	657	339	0.0648928024502297	285	339	339	339	1
0005873	plus-end kinesin complex	1.000e+00	467	1.000e+00	1715	1.149e-01	246	0.0648928024508685	663	339	0.0648928024502297	286	339	339	339	1
0007368	determination of left/right asymmetry	1.000e+00	468	1.000e+00	1719	1.149e-01	247	0.0648928024508685	659	339	0.0648928024502297	287	339	339	339	1
0009855	determination of bilateral symmetry	1.000e+00	469	1.000e+00	1726	1.149e-01	248	0.0648928024508685	661	339	0.0648928024502297	288	339	339	339	1
0008574	plus-end-directed microtubule motor activity	1.000e+00	470	1.000e+00	1736	1.149e-01	249	0.0648928024508685	658	339	0.0648928024502297	289	339	339	339	1
0003924	GTPase activity	3.266e-01	292	7.440e-03	59	1.901e-02	56	0.00743962730721302	165	300	0.0652721936764778	290	1187	2499	3351	53
0009064	glutamine family amino acid metabolism	2.467e-02	72	3.490e-02	96	1.808e-01	358	0.00193756701595274	92	27	0.0654212186594304	291	1112	1952	2632	11
0006379	mRNA cleavage	1.000e+00	471	1.000e+00	1739	1.149e-01	251	0.0664241960192218	667	347	0.0664241960183767	292	347	347	347	1
0045444	adipocyte differentiation	1.000e+00	472	1.000e+00	1746	1.149e-01	252	0.0677641653914597	672	354	0.0677641653905054	293	354	354	354	1
0009116	nucleoside metabolism	1.000e+00	473	1.000e+00	1749	1.000e+00	1538	0.0324036677657625	445	2632	0.0689512628144944	294	1261	1289	1669	5
0007399	neurogenesis	4.685e-01	327	3.311e-01	480	1.417e-01	333	0.013430956252017	240	3322	0.0691254878214807	295	1366	2363	3322	77
0006541	glutamine metabolism	1.477e-02	28	1.664e-02	69	9.784e-02	141	0.00112857361758464	76	27	0.0696531178119115	296	119	1952	2632	8
0000160	two-component signal transduction system (phosphorelay)	1.000e+00	474	1.000e+00	1750	2.165e-01	474	0.0962442594741576	843	1621	0.070025656851755	297	334	334	1621	2
0005811	lipid particle	1.000e+00	475	1.626e-01	326	3.066e-01	554	0.0493658176125911	569	1917	0.0705820339519981	298	215	1791	1917	3
0006701	progesterone biosynthesis	1.000e+00	476	1.000e+00	1754	1.149e-01	254	0.0715926493116019	693	374	0.0715926493108729	299	374	374	374	1
0042448	progesterone metabolism	1.000e+00	477	1.000e+00	1755	1.149e-01	255	0.0715926493116019	692	374	0.0715926493108729	300	374	374	374	1
0015937	coenzyme A biosynthesis	1.000e+00	478	2.107e-01	371	6.748e-02	119	0.0272764863039745	404	370	0.0716622097240174	301	264	370	2175	3
0015936	coenzyme A metabolism	1.000e+00	479	2.107e-01	372	6.748e-02	120	0.0272764863039745	405	370	0.0716622097240174	302	264	370	2175	3
0003950	NAD ADP-ribosyltransferase activity	1.000e+00	480	1.000e+00	1758	1.149e-01	258	0.0717840735074911	696	375	0.0717840735068913	303	375	375	375	1
0004367	glycerol-3-phosphate dehydrogenase (NAD) activity	1.000e+00	481	1.000e+00	1771	1.149e-01	259	0.0721669219001455	699	377	0.072166921898928	304	377	377	377	1
0008094	DNA dependent ATPase activity	9.215e-02	174	2.561e-01	415	1.041e-01	148	0.0227694448107186	359	24	0.0724919787889215	305	550	852	1657	4
0006418	amino acid activation	1.000e+00	482	1.000e+00	1772	5.192e-01	824	0.0402980913473455	503	1333	0.0727551983135924	306	643	1271	3023	6
0009315	drug resistance	1.000e+00	483	2.561e-01	416	1.041e-01	150	0.0311457052822362	438	310	0.0732153751154705	307	310	1909	2354	5
0006760	folic acid and derivative metabolism	1.000e+00	484	1.000e+00	1773	1.149e-01	263	0.0736983154680449	715	385	0.073698315467075	308	385	385	385	1
0004477	methenyltetrahydrofolate cyclohydrolase activity	1.000e+00	485	1.000e+00	1778	1.149e-01	264	0.0736983154680449	719	385	0.073698315467075	309	385	385	385	1
0009396	folic acid and derivative biosynthesis	1.000e+00	486	1.000e+00	1791	1.149e-01	265	0.0736983154680449	717	385	0.073698315467075	310	385	385	385	1
0004486	methylenetetrahydrofolate dehydrogenase activity	1.000e+00	487	1.000e+00	1797	1.149e-01	266	0.0736983154680449	716	385	0.073698315467075	311	385	385	385	1
0004487	methylenetetrahydrofolate dehydrogenase (NAD) activity	1.000e+00	488	1.000e+00	1810	1.149e-01	267	0.0736983154680449	718	385	0.073698315467075	312	385	385	385	1
0005593	facit collagen	1.000e+00	489	1.000e+00	1811	2.165e-01	477	0.0738494977017011	721	1420	0.0741685213023177	313	592	592	1420	2
0007409	axonogenesis	1.434e-01	208	7.315e-02	184	5.427e-02	98	0.0153165900122699	278	372	0.0752200427485164	314	194	1427	2586	7
0007416	synaptogenesis	1.000e+00	490	1.000e+00	1813	1.000e+00	1540	0.049590827633949	570	2466	0.0754405696497278	315	887	1244	1465	4
0005201	extracellular matrix structural constituent	7.075e-02	142	3.841e-01	517	2.676e-01	520	0.00952339286620595	195	2731	0.0757408927284998	316	1028	2314	2731	23
0016326	kinesin motor activity	1.000e+00	491	1.000e+00	1814	1.149e-01	269	0.0759954058196838	734	397	0.0759954058192956	317	397	397	397	1
0019203	carbohydrate phosphatase activity	1.000e+00	492	2.928e-02	88	1.041e-01	151	0.0137731354549366	246	202	0.0769979379260829	318	202	1580	1741	4
0004331	fructose-2\,6-bisphosphate 2-phosphatase activity	1.000e+00	493	2.928e-02	87	1.041e-01	152	0.0137731354549366	245	202	0.0769979379260829	319	202	1580	1741	4
0030168	platelet activation	3.792e-02	95	1.116e-01	220	2.165e-01	386	0.0300191842016046	432	79	0.0774479431719312	320	79	79	1977	2
0006066	alcohol metabolism	6.945e-01	380	2.716e-01	451	2.625e-01	517	0.00120462558874813	79	924	0.0775820039196312	321	768	1952	4066	57
0009058	biosynthesis	2.805e-01	273	4.153e-02	101	3.298e-02	71	0.00875043675938249	184	453	0.0776772112053282	322	1121	2319	3960	217
0005838	proteasome regulatory particle (sensu Eukarya)	5.635e-02	124	9.487e-03	62	3.650e-02	80	0.0026063389732325	105	156	0.0779492283791104	323	12	156	3887	3
0005006	epidermal growth factor receptor activity	1.000e+00	494	1.000e+00	1822	3.066e-01	557	0.0567166529313635	608	756	0.0780646232210563	324	469	756	2832	3
0046483	heterocycle metabolism	2.842e-02	76	4.258e-02	103	6.754e-02	128	0.0046803676875912	129	132	0.0780731947736986	325	385	1884	2662	13
0047750	cholestenol delta-isomerase activity	1.000e+00	495	1.000e+00	1823	1.149e-01	277	0.0788667687603783	751	412	0.0788667687595712	326	412	412	412	1
0015238	drug transporter activity	1.000e+00	496	1.000e+00	1828	1.149e-01	278	0.0788667687603783	753	412	0.0788667687595712	327	412	412	412	1
0004769	steroid delta-isomerase activity	1.000e+00	497	1.000e+00	1834	1.149e-01	279	0.0788667687603783	752	412	0.0788667687595712	328	412	412	412	1
0019798	procollagen-proline dioxygenase activity	1.000e+00	498	1.000e+00	1838	1.000e+00	1545	0.0800509218817487	763	2252	0.0793998595277732	329	691	1137	2252	2
0004656	procollagen-proline 4-dioxygenase activity	1.000e+00	499	1.000e+00	1844	1.000e+00	1549	0.0800509218817487	762	2252	0.0793998595277732	330	691	1137	2252	2
0004301	epoxide hydrolase activity	1.000e+00	500	1.000e+00	1847	1.149e-01	280	0.0794410413489198	757	415	0.0794410413476263	331	415	415	415	1
0016803	ether hydrolase activity	1.000e+00	501	1.000e+00	1848	1.149e-01	281	0.0794410413489198	758	415	0.0794410413476263	332	415	415	415	1
0004463	leukotriene-A4 hydrolase activity	1.000e+00	502	1.000e+00	1849	1.149e-01	282	0.0794410413489198	756	415	0.0794410413476263	333	415	415	415	1
0009008	DNA-methyltransferase activity	1.000e+00	503	1.116e-01	221	2.165e-01	391	0.0846600719694597	786	226	0.0794954382119045	334	226	226	1857	2
0007194	negative regulation of adenylate cyclase activity	1.000e+00	504	1.000e+00	1855	1.149e-01	283	0.0807810107201626	765	422	0.080781010719755	335	422	422	422	1
0004936	alpha-adrenergic receptor activity	1.000e+00	505	1.000e+00	1856	1.149e-01	284	0.0807810107201626	768	422	0.080781010719755	336	422	422	422	1
0007193	G-protein signaling\, adenylate cyclase inhibiting pathway	1.000e+00	506	1.000e+00	1876	1.149e-01	285	0.0807810107201626	766	422	0.080781010719755	337	422	422	422	1
0004938	alpha2-adrenergic receptor activity	1.000e+00	507	1.000e+00	1881	1.149e-01	286	0.0807810107201626	767	422	0.080781010719755	338	422	422	422	1
0045761	regulation of adenylate cyclase activity	1.000e+00	508	1.000e+00	1882	1.149e-01	287	0.0807810107201626	769	422	0.080781010719755	339	422	422	422	1
0007530	sex determination	1.000e+00	509	1.000e+00	1899	1.000e+00	1551	0.0462618369278456	559	1124	0.0811835182008353	340	981	981	1124	2
0008601	protein phosphatase type 2A\, intrinsic regulator activity	1.000e+00	510	2.107e-01	362	6.748e-02	122	0.0234732242136328	375	342	0.0813165281725507	341	278	342	2465	4
0000158	protein phosphatase type 2A activity	1.000e+00	511	2.107e-01	363	6.748e-02	123	0.0234732242136328	374	342	0.0813165281725507	342	278	342	2465	4
0004040	amidase activity	1.000e+00	512	1.000e+00	1900	1.149e-01	291	0.081738131700679	771	427	0.0817381316998469	343	427	427	427	1
0006570	tyrosine metabolism	1.000e+00	513	1.626e-01	322	3.650e-02	77	0.0212168356256678	341	453	0.0825344878406312	344	178	453	3502	3
0000079	regulation of CDK activity	1.000e+00	514	1.399e-02	66	1.223e-01	320	0.00876522328114926	185	262	0.08309104191501	345	750	1546	4067	17
0019898	extrinsic to membrane	1.000e+00	515	6.124e-01	638	2.763e-01	527	0.0260600366926532	396	3658	0.0836515426260833	346	631	2120	2872	14
0016459	myosin	1.000e+00	516	1.000e+00	1901	1.000e+00	1552	0.0594113419727476	627	1383	0.0838389005070631	347	706	764	1383	4
0005810	endocytotic transport vesicle	1.000e+00	517	1.000e+00	1902	1.149e-01	293	0.0842266462485978	783	440	0.0842266462480858	348	440	440	440	1
0005796	Golgi lumen	1.000e+00	518	1.000e+00	1903	1.149e-01	294	0.0842266462485978	782	440	0.0842266462480858	349	440	440	440	1
0006298	mismatch repair	1.000e+00	519	1.000e+00	1911	1.149e-01	295	0.0848009188372901	790	443	0.0848009188361409	350	443	443	443	1
0045005	maintenance of fidelity during DNA dependent DNA replication	1.000e+00	520	1.000e+00	1926	1.149e-01	296	0.0848009188372901	788	443	0.0848009188361409	351	443	443	443	1
0008409	5'-3' exonuclease activity	1.000e+00	521	1.000e+00	1927	1.149e-01	297	0.0848009188372901	789	443	0.0848009188361409	352	443	443	443	1
0007255	activation of MAP/ERK kinase kinase	1.000e+00	522	1.000e+00	1928	1.149e-01	298	0.0851837672288197	793	445	0.0851837672281776	353	445	445	445	1
0006505	GPI anchor metabolism	1.000e+00	523	1.000e+00	1935	1.149e-01	299	0.0863323124048692	799	451	0.0863323124042879	354	451	451	451	1
0006506	GPI anchor biosynthesis	1.000e+00	524	1.000e+00	1949	1.149e-01	300	0.0863323124048692	800	451	0.0863323124042879	355	451	451	451	1
0042438	melanin biosynthesis	1.000e+00	525	1.000e+00	1951	1.149e-01	301	0.0867151607972381	804	453	0.0867151607963247	356	453	453	453	1
0006583	melanin biosynthesis from tyrosine	1.000e+00	526	1.000e+00	1952	1.149e-01	302	0.0867151607972381	802	453	0.0867151607963247	357	453	453	453	1
0006582	melanin metabolism	1.000e+00	527	1.000e+00	1953	1.149e-01	303	0.0867151607972381	805	453	0.0867151607963247	358	453	453	453	1
0004167	dopachrome isomerase activity	1.000e+00	528	1.000e+00	1954	1.149e-01	304	0.0867151607972381	803	453	0.0867151607963247	359	453	453	453	1
0006601	creatine biosynthesis	1.000e+00	529	1.000e+00	1956	1.000e+00	1554	0.0443871039250944	538	1101	0.0869917621637911	360	1078	1078	1101	2
0006600	creatine metabolism	1.000e+00	530	1.000e+00	1974	1.000e+00	1559	0.0443871039250944	541	1101	0.0869917621637911	361	1078	1078	1101	2
0006599	phosphagen metabolism	1.000e+00	531	1.000e+00	1975	1.000e+00	1563	0.0443871039250944	539	1101	0.0869917621637911	362	1078	1078	1101	2
0042396	phosphagen biosynthesis	1.000e+00	532	1.000e+00	1998	1.000e+00	1567	0.0443871039250944	540	1101	0.0869917621637911	363	1078	1078	1101	2
0004296	t-plasminogen activator activity	1.000e+00	533	1.000e+00	1999	1.000e+00	1573	0.0465918356759775	560	1128	0.0873914481167142	364	1056	1056	1128	1
0016811	hydrolase activity\, acting on carbon-nitrogen (but not peptide) bonds\, in linear amides	1.000e+00	534	2.988e-01	464	1.445e-01	342	0.0441732806126227	536	2126	0.087476508952774	365	427	1480	2126	6
0005654	nucleoplasm	1.244e-01	186	3.392e-02	93	1.539e-01	348	0.0150277944221821	265	243	0.0875479133706387	366	1079	2132	3407	30
0016615	malate dehydrogenase activity	1.000e+00	535	1.000e+00	2007	1.149e-01	307	0.0882465543656335	815	461	0.0882465543644717	367	461	461	461	1
0004470	malic enzyme activity	1.000e+00	536	1.000e+00	2011	1.149e-01	308	0.0882465543656335	816	461	0.0882465543644717	368	461	461	461	1
0004473	malate dehydrogenase (oxaloacetate-decarboxylating) (NADP) activity	1.000e+00	537	1.000e+00	2019	1.149e-01	309	0.0882465543656335	817	461	0.0882465543644717	369	461	461	461	1
0006108	malate metabolism	1.000e+00	538	1.000e+00	2036	1.149e-01	310	0.0882465543656335	818	461	0.0882465543644717	370	461	461	461	1
0006826	iron ion transport	1.000e+00	539	1.000e+00	2047	2.320e-01	488	0.0138805807806275	248	1117	0.0887955857284798	371	413	871	2809	6
0019722	calcium-mediated signaling	1.000e+00	540	1.000e+00	2048	3.066e-01	561	0.0699466059084238	680	2153	0.089112127966742	372	392	1695	2153	2
0005834	heterotrimeric G-protein complex	1.000e+00	541	3.772e-01	509	2.320e-01	490	0.0576668966888424	616	3658	0.0898723334796915	373	480	1523	2674	7
0016902	oxidoreductase activity\, acting on the CH-OH group of donors\, other acceptors	1.000e+00	542	1.000e+00	2087	1.149e-01	312	0.0907350689138238	825	474	0.0907350689127106	374	474	474	474	1
0004368	glycerol-3-phosphate dehydrogenase activity	1.000e+00	543	1.000e+00	2094	1.149e-01	313	0.0907350689138238	826	474	0.0907350689127106	375	474	474	474	1
0004576	oligosaccharyl transferase activity	1.000e+00	544	1.000e+00	2108	1.000e+00	1574	0.0703541644500065	685	1386	0.0909481858966392	376	842	842	1386	2
0019200	carbohydrate kinase activity	1.000e+00	545	4.468e-01	553	3.217e-01	621	0.0195419380251766	327	1741	0.0911290513969333	377	1018	1289	3783	9
0030169	low-density lipoprotein binding	1.000e+00	546	1.000e+00	2109	1.000e+00	1575	0.0708628697612472	688	1391	0.0924236619067609	378	855	855	1391	2
0030228	lipoprotein receptor activity	1.000e+00	547	1.000e+00	2111	1.000e+00	1580	0.0708628697612472	689	1391	0.0924236619067609	379	855	855	1391	2
0005041	low-density lipoprotein receptor activity	1.000e+00	548	1.000e+00	2117	1.000e+00	1588	0.0708628697612472	690	1391	0.0924236619067609	380	855	855	1391	2
0008042	iron-sulfur electron transfer carrier	1.000e+00	549	1.000e+00	2143	1.149e-01	316	0.0926493108744455	830	484	0.0926493108728943	381	484	484	484	1
0015459	potassium channel regulator activity	1.000e+00	550	1.000e+00	2145	2.165e-01	419	0.124555542558814	963	1844	0.0940770041204571	382	422	422	1844	2
0016247	channel regulator activity	1.000e+00	551	1.000e+00	2146	2.165e-01	420	0.124555542558814	964	1844	0.0940770041204571	383	422	422	1844	2
0009263	deoxyribonucleotide biosynthesis	1.000e+00	552	1.000e+00	2147	2.165e-01	421	0.10785945308002	892	1716	0.0942431444927288	384	552	552	1716	2
0005076	receptor signaling protein serine/threonine kinase signaling protein activity	1.000e+00	553	1.000e+00	2164	1.000e+00	1590	0.0263514702330354	399	1897	0.0942965897253372	385	1459	1483	1897	6
0008383	manganese superoxide dismutase activity	1.000e+00	554	1.000e+00	2168	1.000e+00	1593	0.0545055017878773	594	1220	0.0946591366798074	386	1053	1053	1220	1
0006974	response to DNA damage stimulus	4.409e-01	321	2.463e-01	406	4.923e-02	91	0.000496537619413121	50	867	0.0946635424587653	387	731	1468	4086	29
0009719	response to endogenous stimulus	4.409e-01	320	2.463e-01	407	4.923e-02	90	0.000496537619413121	49	867	0.0946635424587653	388	731	1468	4086	29
0007223	frizzled-2 signaling pathway	1.000e+00	555	1.000e+00	2170	3.066e-01	565	0.108056751742806	894	1067	0.094776572999589	389	579	1067	2682	2
0008934	inositol-1(or 4)-monophosphatase activity	1.000e+00	556	1.000e+00	2175	1.000e+00	1596	0.0773230607118522	738	1453	0.0951595365306548	390	826	826	1453	2
0015457	auxiliary transport protein activity	1.000e+00	557	1.000e+00	2176	3.066e-01	566	0.0637980178685602	647	2088	0.0964949352265648	391	422	1844	2088	3
0019206	nucleoside kinase activity	1.095e-01	181	3.293e-03	46	2.309e-02	62	0.000333095550873078	43	137	0.0966346095528407	392	117	137	3383	5
0042708	elastase activity	1.000e+00	558	1.000e+00	2177	1.149e-01	232	0.0966692189903775	845	505	0.0966692189892802	393	505	505	505	1
0004234	macrophage elastase activity	1.000e+00	559	1.000e+00	2178	1.149e-01	234	0.0966692189903775	844	505	0.0966692189892802	394	505	505	505	1
0008154	actin polymerization and/or depolymerization	1.095e-01	180	2.988e-01	461	5.192e-01	828	0.0400745648123051	502	3057	0.0975335462116164	395	1661	1693	2287	5
0003685	DNA repair protein	1.000e+00	560	1.000e+00	2181	1.149e-01	237	0.0976263399701795	849	510	0.0976263399693721	396	510	510	510	1
0046915	transition metal ion transporter activity	1.000e+00	561	3.392e-01	488	3.701e-02	85	0.0134960996947591	241	413	0.0980620972524	397	352	1255	4008	6
0004818	glutamate-tRNA ligase activity	1.000e+00	562	1.000e+00	2182	1.149e-01	262	0.0995405819306475	854	520	0.0995405819295559	398	520	520	520	1
0006433	prolyl-tRNA aminoacylation	1.000e+00	563	1.000e+00	2183	1.149e-01	272	0.0995405819306475	851	520	0.0995405819295559	399	520	520	520	1
0006424	glutamyl-tRNA aminoacylation	1.000e+00	564	1.000e+00	2194	1.149e-01	273	0.0995405819306475	853	520	0.0995405819295559	400	520	520	520	1
0004827	proline-tRNA ligase activity	1.000e+00	565	1.000e+00	2204	1.149e-01	274	0.0995405819306475	852	520	0.0995405819295559	401	520	520	520	1
0007276	gametogenesis	1.000e+00	566	6.347e-01	648	5.975e-01	892	0.00928840244570822	193	3969	0.0996272832673823	402	1073	1855	3766	15
0000082	G1/S transition of mitotic cell cycle	1.000e+00	567	5.735e-03	54	8.441e-02	137	0.00496370703132242	132	290	0.0997319120897672	403	750	1548	4067	20
0016866	intramolecular transferase activity	1.000e+00	568	1.000e+00	2205	1.000e+00	1597	0.0250891593141479	389	2080	0.0998128286024388	404	1180	1511	1738	4
0016868	intramolecular transferase activity\, phosphotransferases	1.000e+00	569	1.000e+00	2208	1.000e+00	1603	0.0250891593141479	388	2080	0.0998128286024388	405	1180	1511	1738	4
0000041	transition metal ion transport	1.000e+00	570	5.635e-01	605	2.117e-01	382	0.030975614808554	436	1255	0.0998468598399297	406	840	1255	3516	11
0005243	gap-junction forming channel activity	1.000e+00	571	1.000e+00	2215	1.000e+00	1605	0.0780701391749689	744	1460	0.100321815440106	407	880	880	1460	2
0015285	connexon channel activity	1.000e+00	572	1.000e+00	2216	1.000e+00	1606	0.0780701391749689	746	1460	0.100321815440106	408	880	880	1460	2
0005922	connexon complex	1.000e+00	573	1.000e+00	2222	1.000e+00	1608	0.0780701391749689	745	1460	0.100321815440106	409	880	880	1460	2
0005099	Ras GTPase activator activity	1.000e+00	574	1.000e+00	2223	1.000e+00	1609	0.103503205724382	868	1681	0.101095005763246	410	668	668	1681	2
0007423	sensory organ development	1.000e+00	575	1.000e+00	2232	1.149e-01	306	0.101263399695091	859	529	0.101263399693721	411	529	529	529	1
0005890	sodium/potassium-exchanging ATPase complex	1.000e+00	576	1.000e+00	2247	2.165e-01	435	0.116449022891037	925	1783	0.10135339544897	412	569	569	1783	2
0005391	sodium/potassium-exchanging ATPase activity	1.000e+00	577	1.000e+00	2255	2.165e-01	438	0.116449022891037	926	1783	0.10135339544897	413	569	569	1783	2
0003782	F-actin capping activity	5.635e-02	123	1.626e-01	307	3.066e-01	570	0.0446933482089981	543	79	0.102185821987786	414	79	2114	2330	3
0006304	DNA modification	1.000e+00	578	1.626e-01	302	3.650e-02	76	0.0104406605608918	201	315	0.102254108371994	415	226	315	3983	3
0005816	spindle pole body	2.123e-03	19	1.826e-02	74	6.748e-02	113	0.00153701810046458	87	85	0.102285401719598	416	29	85	1491	4
0005159	insulin-like growth factor receptor binding	1.000e+00	579	1.000e+00	2261	1.149e-01	175	0.103560490046931	870	541	0.103560490045942	417	541	541	541	1
0004644	phosphoribosylglycinamide formyltransferase activity	1.000e+00	580	1.000e+00	2273	1.149e-01	178	0.103751914243285	874	542	0.10375191424196	418	542	542	542	1
0016742	hydroxymethyl-\, formyl- and related transferase activity	1.000e+00	581	1.000e+00	2274	1.149e-01	179	0.103751914243285	875	542	0.10375191424196	419	542	542	542	1
0004372	glycine hydroxymethyltransferase activity	1.000e+00	582	1.000e+00	2304	1.149e-01	180	0.103751914243285	876	542	0.10375191424196	420	542	542	542	1
0008173	RNA methyltransferase activity	1.000e+00	583	1.000e+00	2311	1.000e+00	1611	0.0641014871501755	653	1323	0.10395543070151	421	1059	1059	1323	2
0000185	activation of MAPKKK	1.000e+00	584	1.000e+00	2312	1.000e+00	1617	0.0789283411609908	754	1468	0.104217448066293	422	917	917	1468	2
0006231	dTMP biosynthesis	1.000e+00	585	1.000e+00	2317	1.149e-01	181	0.105666156203657	880	552	0.105666156202144	423	552	552	552	1
0004799	thymidylate synthase activity	1.000e+00	586	1.000e+00	2322	1.149e-01	182	0.105666156203657	879	552	0.105666156202144	424	552	552	552	1
0009130	pyrimidine nucleoside monophosphate biosynthesis	1.000e+00	587	1.000e+00	2323	1.149e-01	183	0.105666156203657	885	552	0.105666156202144	425	552	552	552	1
0042083	5\,10-methylenetetrahydrofolate-dependent methyltransferase activity	1.000e+00	588	1.000e+00	2342	1.149e-01	184	0.105666156203657	884	552	0.105666156202144	426	552	552	552	1
0009157	deoxyribonucleoside monophosphate biosynthesis	1.000e+00	589	1.000e+00	2358	1.149e-01	185	0.105666156203657	883	552	0.105666156202144	427	552	552	552	1
0009129	pyrimidine nucleoside monophosphate metabolism	1.000e+00	590	1.000e+00	2368	1.149e-01	186	0.105666156203657	888	552	0.105666156202144	428	552	552	552	1
0009177	pyrimidine deoxyribonucleoside monophosphate biosynthesis	1.000e+00	591	1.000e+00	2385	1.149e-01	191	0.105666156203657	878	552	0.105666156202144	429	552	552	552	1
0009221	pyrimidine deoxyribonucleotide biosynthesis	1.000e+00	592	1.000e+00	2389	1.149e-01	192	0.105666156203657	882	552	0.105666156202144	430	552	552	552	1
0009176	pyrimidine deoxyribonucleoside monophosphate metabolism	1.000e+00	593	1.000e+00	2391	1.149e-01	193	0.105666156203657	886	552	0.105666156202144	431	552	552	552	1
0046073	dTMP metabolism	1.000e+00	594	1.000e+00	2418	1.149e-01	194	0.105666156203657	881	552	0.105666156202144	432	552	552	552	1
0009162	deoxyribonucleoside monophosphate metabolism	1.000e+00	595	1.000e+00	2425	1.149e-01	195	0.105666156203657	887	552	0.105666156202144	433	552	552	552	1
0008242	omega peptidase activity	1.000e+00	596	1.116e-01	274	2.165e-01	442	0.0883195982894897	819	236	0.105701590792277	434	236	236	2324	2
0042401	biogenic amine biosynthesis	1.000e+00	597	3.772e-01	510	6.235e-01	907	0.0943566050096657	838	3890	0.105741764360079	435	762	1364	2536	8
0016741	transferase activity\, transferring one-carbon groups	1.000e+00	598	6.756e-01	670	3.753e-01	661	0.0235443655636924	376	2536	0.105874339005604	436	1078	2025	3538	19
0009124	nucleoside monophosphate biosynthesis	1.434e-01	203	3.772e-01	515	5.427e-02	100	0.00915762233845652	191	6	0.105956307206485	437	324	1162	2878	7
0009123	nucleoside monophosphate metabolism	1.434e-01	212	3.772e-01	514	5.427e-02	101	0.00915762233845652	190	6	0.105956307206485	438	324	1162	2878	7
0016567	protein ubiquitination	1.000e+00	599	1.000e+00	2439	1.000e+00	1619	0.102642731423314	866	1674	0.105972658439433	439	731	731	1674	2
0015082	di-\, tri-valent inorganic cation transporter activity	1.000e+00	600	4.468e-01	549	9.784e-02	142	0.0217131138312085	346	1773	0.106145357200163	440	413	1255	4008	9
0042158	lipoprotein biosynthesis	1.000e+00	601	1.000e+00	2455	2.165e-01	447	0.142019381233717	1024	1969	0.107298685065278	441	451	451	1969	2
0006497	protein lipidation	1.000e+00	602	1.000e+00	2457	2.165e-01	450	0.142019381233717	1025	1969	0.107298685065278	442	451	451	1969	2
0015934	large ribosomal subunit	1.000e+00	603	2.769e-01	453	3.424e-01	638	0.00623513689696972	150	2109	0.107855207684039	443	1341	1826	3380	18
0006637	acyl-CoA metabolism	1.000e+00	604	1.000e+00	2472	1.149e-01	204	0.107963246555342	893	564	0.107963246554364	444	564	564	564	1
0030141	secretory granule	1.000e+00	605	1.000e+00	2473	1.149e-01	205	0.109111791732324	897	570	0.109111791730475	445	570	570	570	1
0004749	ribose-phosphate diphosphokinase activity	1.000e+00	606	1.000e+00	2474	1.000e+00	1625	0.0608478988716579	635	1289	0.110065266709896	446	1162	1162	1289	2
0016778	diphosphotransferase activity	1.000e+00	607	1.000e+00	2475	1.000e+00	1632	0.0608478988716579	634	1289	0.110065266709896	447	1162	1162	1289	2
0008156	negative regulation of DNA replication	1.000e+00	608	1.000e+00	2486	1.000e+00	1641	0.102275056229715	862	1671	0.111021972616582	448	950	950	1671	2
0008483	transaminase activity	1.000e+00	609	4.130e-01	532	2.769e-01	531	0.0291740243721469	423	2764	0.111219505177972	449	1066	1952	2240	7
0016769	transferase activity\, transferring nitrogenous groups	1.000e+00	610	4.130e-01	531	2.769e-01	533	0.0291740243721469	422	2764	0.111219505177972	450	1066	1952	2240	7
0008203	cholesterol metabolism	2.520e-01	257	5.887e-01	620	5.277e-01	840	0.0091259797498251	188	924	0.112193534164616	451	656	1679	4147	14
0008454	alpha-1\,3-mannosylglycoprotein 4-beta-N-acetylglucosaminyltransferase activity	1.000e+00	611	1.000e+00	2491	1.149e-01	209	0.112366003063836	911	587	0.112366003062787	452	587	587	587	1
0016408	C-acyltransferase activity	1.000e+00	612	1.000e+00	2522	1.000e+00	1642	0.0716173920543288	694	2170	0.113243337593407	453	645	1864	2170	3
0005594	collagen type IX	1.000e+00	613	1.000e+00	2529	1.149e-01	210	0.113323124044079	914	592	0.113323124042879	454	592	592	592	1
0005813	centrosome	1.000e+00	614	4.130e-01	536	2.769e-01	530	0.0439134626027018	534	848	0.113670216197249	455	712	1650	2338	8
0016049	cell growth	2.259e-02	71	3.392e-02	94	3.036e-01	550	0.00709972032277857	161	21	0.113852349207953	456	1063	1824	3408	29
0006100	TCA intermediate metabolism	1.000e+00	615	1.626e-01	328	3.650e-02	74	0.0219498635294406	349	461	0.114054072373731	457	296	461	3933	3
0016810	hydrolase activity\, acting on carbon-nitrogen (but not peptide) bonds	1.000e+00	616	1.903e-01	344	6.754e-02	129	0.0227661372629129	358	427	0.115678771107598	458	427	1505	3181	14
0008284	positive regulation of cell proliferation	4.517e-01	323	5.389e-01	599	1.375e-01	331	0.0118342154314039	216	2	0.115841655004262	459	838	1800	4021	29
0016108	tetraterpenoid metabolism	1.000e+00	617	1.000e+00	2550	1.000e+00	1646	0.116577335375854	935	609	0.116577335375191	460	609	609	609	1
0016117	carotenoid biosynthesis	1.000e+00	618	1.000e+00	2551	1.000e+00	1647	0.116577335375854	937	609	0.116577335375191	461	609	609	609	1
0016116	carotenoid metabolism	1.000e+00	619	1.000e+00	2559	1.000e+00	1650	0.116577335375854	932	609	0.116577335375191	462	609	609	609	1
0016096	polyisoprenoid metabolism	1.000e+00	620	1.000e+00	2560	1.000e+00	1651	0.116577335375854	929	609	0.116577335375191	463	609	609	609	1
0004452	isopentenyl-diphosphate delta-isomerase activity	1.000e+00	621	1.000e+00	2566	1.000e+00	1652	0.116577335375854	933	609	0.116577335375191	464	609	609	609	1
0006721	terpenoid metabolism	1.000e+00	622	1.000e+00	2591	1.000e+00	1655	0.116577335375854	928	609	0.116577335375191	465	609	609	609	1
0009241	polyisoprenoid biosynthesis	1.000e+00	623	1.000e+00	2594	1.000e+00	1656	0.116577335375854	927	609	0.116577335375191	466	609	609	609	1
0042214	terpene metabolism	1.000e+00	624	1.000e+00	2600	1.000e+00	1657	0.116577335375854	934	609	0.116577335375191	467	609	609	609	1
0016114	terpenoid biosynthesis	1.000e+00	625	1.000e+00	2602	1.000e+00	1659	0.116577335375854	936	609	0.116577335375191	468	609	609	609	1
0046246	terpene biosynthesis	1.000e+00	626	1.000e+00	2603	1.000e+00	1662	0.116577335375854	931	609	0.116577335375191	469	609	609	609	1
0016109	tetraterpenoid biosynthesis	1.000e+00	627	1.000e+00	2609	1.000e+00	1664	0.116577335375854	930	609	0.116577335375191	470	609	609	609	1
0016288	cytokinesis	3.792e-02	93	1.116e-01	253	2.165e-01	392	0.0144967086621744	260	38	0.117822845158733	471	38	38	2658	2
0005388	calcium-transporting ATPase activity	1.000e+00	628	1.000e+00	2639	1.000e+00	1683	0.115146106909988	919	1773	0.118286496251628	472	928	928	1773	2
0005010	insulin-like growth factor receptor activity	1.000e+00	629	1.000e+00	2640	1.000e+00	1684	0.0395821890088419	497	1781	0.118397243692989	473	1372	1595	1781	2
0019941	modification-dependent protein catabolism	3.211e-01	287	1.038e-01	210	1.905e-01	370	0.0154823121272639	279	1119	0.118900070155143	474	822	1473	3531	20
0006511	ubiquitin-dependent protein catabolism	3.211e-01	289	1.038e-01	208	1.905e-01	372	0.0154823121272639	280	1119	0.118900070155143	475	822	1473	3531	20
0006732	coenzyme metabolism	3.839e-01	303	5.193e-02	107	1.921e-02	57	0.00819081895657028	176	385	0.119594909397874	476	564	2204	3175	22
0006310	DNA recombination	1.000e+00	630	4.468e-01	555	3.217e-01	624	0.0150969491912234	266	867	0.119726906321545	477	779	867	3940	10
0046467	membrane lipid biosynthesis	2.224e-01	245	5.369e-01	591	4.501e-01	742	0.0431227881927693	529	1458	0.119776354878057	478	1045	1458	3195	12
0004526	ribonuclease P activity	1.000e+00	631	1.000e+00	2662	2.165e-01	405	0.164798530707904	1123	2121	0.120060130134786	479	599	599	2121	2
0004549	tRNA-specific ribonuclease activity	1.000e+00	632	1.000e+00	2679	2.165e-01	406	0.164798530707904	1122	2121	0.120060130134786	480	599	599	2121	2
0007033	vacuole organization and biogenesis	1.000e+00	633	1.000e+00	2709	1.000e+00	1690	0.120405819296758	948	629	0.120405819295559	481	629	629	629	1
0004672	protein kinase activity	2.292e-01	248	1.989e-01	347	2.980e-01	549	0.0338749314481967	462	3912	0.120962020069718	482	1072	2491	3625	117
0006525	arginine metabolism	1.000e+00	634	1.000e+00	2721	1.000e+00	1691	0.0960068392282793	842	1619	0.121095496503739	483	1112	1112	1619	2
0004666	prostaglandin-endoperoxide synthase activity	1.000e+00	635	1.000e+00	2722	1.000e+00	1692	0.121362940276991	951	634	0.121362940275651	484	634	634	634	1
0016052	carbohydrate catabolism	1.000e+00	636	6.756e-01	671	3.753e-01	662	0.00548036341570662	139	1018	0.122605449971151	485	727	1227	3783	19
0009219	pyrimidine deoxyribonucleotide metabolism	1.000e+00	637	1.000e+00	2736	2.165e-01	414	0.176501318384031	1173	2195	0.122612670530507	486	552	552	2195	2
0004813	alanine-tRNA ligase activity	1.000e+00	638	1.000e+00	2738	1.000e+00	1695	0.123085758040505	955	643	0.123085758039816	487	643	643	643	1
0006419	alanyl-tRNA aminoacylation	1.000e+00	639	1.000e+00	2740	1.000e+00	1702	0.123085758040505	954	643	0.123085758039816	488	643	643	643	1
0003988	acetyl-CoA C-acyltransferase activity	1.000e+00	640	1.000e+00	2771	1.000e+00	1703	0.12346860643335	956	645	0.123468606431853	489	645	645	645	1
0004316	3-oxoacyl-[acyl-carrier protein] reductase activity	1.000e+00	641	1.000e+00	2787	1.000e+00	1706	0.12346860643335	957	645	0.123468606431853	490	645	645	645	1
0005768	endosome	1.000e+00	642	1.000e+00	2788	1.000e+00	1707	0.0576007004364937	615	2560	0.124219718072812	491	1117	1339	1954	4
0000775	chromosome\, pericentric region	1.000e+00	643	1.116e-01	232	2.165e-01	416	0.0405490909422994	506	107	0.124720483666755	492	107	107	2662	2
0019370	leukotriene biosynthesis	1.000e+00	644	1.000e+00	2825	3.066e-01	578	0.146196881824175	1043	1259	0.125207955027797	493	415	1259	3162	3
0030001	metal ion transport	1.000e+00	645	9.642e-01	778	1.877e-01	369	0.00565475153225737	142	1979	0.125225825530921	494	1117	1844	3871	49
0005202	collagen	1.000e+00	646	1.000e+00	2849	3.862e-01	703	0.0638857214262107	648	1420	0.125584399891735	495	592	1024	1420	4
0007094	mitotic spindle checkpoint	5.635e-02	134	1.626e-01	311	3.066e-01	581	0.0480322811369178	567	85	0.125919620870744	496	85	1248	3512	3
0001633	secretin-like receptor activity	1.000e+00	647	1.000e+00	2860	1.000e+00	1708	0.111664847349495	907	1746	0.126074932068135	497	1037	1037	1746	2
0003777	microtubule motor activity	1.000e+00	648	4.130e-01	535	2.769e-01	529	0.0516030653671202	582	891	0.126134085616012	498	642	1325	3235	9
0004523	ribonuclease H activity	1.000e+00	649	1.000e+00	2865	2.165e-01	417	0.162425501062424	1112	443	0.127146311033444	499	443	443	2351	2
0047598	7-dehydrocholesterol reductase activity	1.000e+00	650	1.000e+00	2883	1.000e+00	1709	0.127679938745836	976	667	0.127679938744257	500	667	667	667	1
0016740	transferase activity	6.197e-02	137	1.339e-02	65	5.395e-02	95	0.0128502061377256	228	299	0.129054667721054	501	1110	2503	3855	280
0006879	iron ion homeostasis	1.000e+00	651	2.107e-01	388	3.862e-01	690	0.149110713373111	1063	1947	0.129391094459046	502	250	1117	1947	4
0005637	nuclear inner membrane	1.000e+00	652	1.116e-01	236	2.165e-01	418	0.108677486403267	895	292	0.129604775712657	503	292	292	2527	2
0016791	phosphoric monoester hydrolase activity	6.823e-01	377	2.494e-01	410	1.332e-01	330	0.0108964544675499	208	4674	0.129658089047233	504	922	2465	3792	56
0016814	hydrolase activity\, acting on carbon-nitrogen (but not peptide) bonds\, in cyclic amidines	1.000e+00	653	2.107e-01	365	6.748e-02	127	0.0294182362328532	425	385	0.129741080832511	505	171	385	2070	4
0006355	regulation of transcription\, DNA-dependent	4.241e-02	113	8.428e-01	727	4.301e-01	735	0.00125263118635076	82	4	0.130236762537421	506	1323	2410	3784	337
0015980	energy derivation by oxidation of organic compounds	1.000e+00	654	3.899e-01	519	1.533e-01	347	0.0039102236902361	113	800	0.130855312765984	507	727	2229	3822	35
0015270	dihydropyridine-sensitive calcium channel activity	1.000e+00	655	1.000e+00	2900	3.066e-01	601	0.18257228177883	1188	2964	0.131143197294001	508	414	1532	2964	2
0005891	voltage-gated calcium channel complex	1.000e+00	656	1.000e+00	2906	3.066e-01	595	0.18257228177883	1189	2964	0.131143197294001	509	414	1532	2964	2
0019992	diacylglycerol binding	1.000e+00	657	1.000e+00	2908	1.000e+00	1710	0.0239645120025836	380	2478	0.131849290098306	510	1242	2232	2309	5
0016886	ligase activity\, forming phosphoric ester bonds	1.000e+00	658	1.000e+00	2911	6.668e-01	940	0.0529092676211598	584	1333	0.131858470926405	511	1271	1333	3023	9
0005684	major (U2-dependent) spliceosome	1.000e+00	659	1.000e+00	2912	1.000e+00	1711	0.131891271058908	983	689	0.131891271056662	512	689	689	689	1
0005686	snRNP U2	1.000e+00	660	1.000e+00	2914	1.000e+00	1712	0.131891271058908	984	689	0.131891271056662	513	689	689	689	1
0045449	regulation of transcription	4.394e-02	114	8.489e-01	729	4.457e-01	736	0.001273180411551	83	4	0.132536458978491	514	1288	2410	3784	339
0016903	oxidoreductase activity\, acting on the aldehyde or oxo group of donors	1.000e+00	661	2.988e-01	468	5.192e-01	831	0.00795887732533102	173	851	0.133283381976062	515	727	787	4098	6
0009308	amine metabolism	3.869e-02	110	3.565e-04	16	7.731e-03	28	0.000141992268856421	31	192	0.133540016475445	516	881	2253	4112	64
0016637	oxidoreductase activity\, acting on the CH-CH group of donors\, other acceptors	1.095e-01	183	2.988e-01	470	1.445e-01	341	0.0220046824085324	350	1124	0.133691847579978	517	379	699	4121	5
0008547	protein-synthesizing GTPase activity	1.000e+00	662	2.928e-02	91	1.041e-01	155	0.0274660924952698	406	290	0.13395208860963	518	290	1647	3019	4
0004347	glucose-6-phosphate isomerase activity	1.000e+00	663	1.000e+00	2918	1.000e+00	1715	0.13418836141027	990	701	0.134188361408882	519	701	701	701	1
0007096	regulation of exit from mitosis	1.000e+00	664	1.000e+00	2922	1.000e+00	1719	0.135528330782696	994	708	0.135528330781011	520	708	708	708	1
0000094	septin assembly and septum formation	1.000e+00	665	1.000e+00	2932	1.000e+00	1726	0.135528330782696	995	708	0.135528330781011	521	708	708	708	1
0006731	coenzymes and prosthetic group metabolism	4.188e-01	315	7.360e-02	190	3.498e-02	72	0.0144485236682404	256	385	0.135694886411988	522	564	2175	3175	25
0000051	urea cycle intermediate metabolism	1.000e+00	666	1.000e+00	2936	1.000e+00	1736	0.0787774887785093	750	2240	0.136179736669935	523	1112	1619	2240	3
0019897	extrinsic to plasma membrane	1.000e+00	667	5.887e-01	625	2.436e-01	507	0.0352207069115131	469	3658	0.136810531085382	524	1156	2350	3232	13
0019748	secondary metabolism	1.000e+00	668	2.561e-01	423	4.568e-01	775	0.115468080178802	922	1364	0.137312143782775	525	881	1364	2408	5
0006595	polyamine metabolism	1.000e+00	669	2.561e-01	419	4.568e-01	774	0.115468080178802	921	1364	0.137312143782775	526	881	1364	2408	5
0005451	monovalent cation\:proton antiporter activity	1.000e+00	670	1.000e+00	2945	1.000e+00	1739	0.13615791034764	997	2688	0.137606643238928	527	1010	1290	2688	3
0015385	sodium\:hydrogen antiporter activity	1.000e+00	671	1.000e+00	2951	1.000e+00	1746	0.13615791034764	996	2688	0.137606643238928	528	1010	1290	2688	3
0006688	glycosphingolipid biosynthesis	1.000e+00	672	1.000e+00	2953	1.000e+00	1749	0.0778563216829704	741	1458	0.137692261333549	529	1441	1441	1458	2
0009247	glycolipid biosynthesis	1.000e+00	673	1.000e+00	2955	1.000e+00	1750	0.0778563216829704	740	1458	0.137692261333549	530	1441	1441	1458	2
0030148	sphingolipid biosynthesis	1.000e+00	674	1.000e+00	2958	1.000e+00	1754	0.0778563216829704	739	1458	0.137692261333549	531	1441	1441	1458	2
0042165	neurotransmitter binding	1.000e+00	675	1.000e+00	2968	1.000e+00	1755	0.137171107522716	1005	1886	0.137752905596478	532	776	1218	1886	4
0030594	neurotransmitter receptor activity	1.000e+00	676	1.000e+00	2969	1.000e+00	1758	0.137171107522716	1003	1886	0.137752905596478	533	776	1218	1886	4
0007345	embryogenesis and morphogenesis	1.506e-01	213	3.420e-01	502	1.115e-01	169	0.0106673425772866	203	23	0.139068521844245	534	1067	2077	3211	32
0007283	spermatogenesis	1.000e+00	677	5.887e-01	622	5.277e-01	839	0.0161214046067383	285	3969	0.139191133470461	535	1073	1855	3777	13
0048232	male gamete generation	1.000e+00	678	5.887e-01	626	5.277e-01	837	0.0161214046067383	286	3969	0.139191133470461	536	1073	1855	3777	13
0005842	cytosolic large ribosomal subunit (sensu Eukarya)	1.000e+00	679	5.635e-01	608	4.898e-01	800	0.0102761032418642	200	1955	0.139691424036251	537	1348	1826	3380	14
0006282	regulation of DNA repair	1.000e+00	680	1.000e+00	2970	1.000e+00	1759	0.139931087290249	1017	731	0.139931087289433	538	731	731	731	1
0000209	protein polyubiquitination	1.000e+00	681	1.000e+00	2971	1.000e+00	1760	0.139931087290249	1018	731	0.139931087289433	539	731	731	731	1
0004925	prolactin receptor activity	1.000e+00	682	1.000e+00	2972	1.000e+00	1761	0.18661539151851	1202	2257	0.140602567555163	540	670	670	2257	1
0008095	inositol-1\,4\,5-triphosphate receptor activity	1.000e+00	683	1.000e+00	2973	1.000e+00	1764	0.0261683742703995	398	2102	0.141510751094835	541	1612	1629	1870	2
0005487	nucleocytoplasmic transporter activity	1.000e+00	684	1.000e+00	2984	1.000e+00	1766	0.142993874427073	1028	747	0.142993874425727	542	747	747	747	1
0001516	prostaglandin biosynthesis	1.000e+00	685	1.000e+00	2987	1.000e+00	1771	0.197011231687401	1235	2319	0.143342126439118	543	634	634	2319	2
0046457	prostanoid biosynthesis	1.000e+00	686	1.000e+00	2992	1.000e+00	1772	0.197011231687401	1236	2319	0.143342126439118	544	634	634	2319	2
0030137	COPI-coated vesicle	1.000e+00	687	1.000e+00	2998	1.000e+00	1773	0.143376722819377	1029	749	0.143376722817764	545	749	749	749	1
0030126	COPI vesicle coat	1.000e+00	688	1.000e+00	3002	1.000e+00	1774	0.143376722819377	1030	749	0.143376722817764	546	749	749	749	1
0007095	mitotic G2 checkpoint	1.000e+00	689	1.000e+00	3003	1.000e+00	1778	0.143568147014746	1031	750	0.143568147013783	547	750	750	750	1
0005046	KDEL sequence binding	1.000e+00	690	1.000e+00	3004	1.000e+00	1779	0.143950995407721	1032	752	0.143950995405819	548	752	752	752	1
0046923	ER retention sequence binding	1.000e+00	691	1.000e+00	3005	1.000e+00	1780	0.143950995407721	1033	752	0.143950995405819	549	752	752	752	1
0008277	regulation of G-protein coupled receptor protein signaling pathway	1.000e+00	692	1.000e+00	803	5.192e-01	818	0.0559808920032902	600	3232	0.144245221627433	550	1506	1786	2872	5
0007603	phototransduction\, visible light	1.000e+00	693	1.000e+00	804	1.000e+00	1781	0.145099540583636	1038	758	0.14509954058193	551	758	758	758	1
0004116	cGMP-specific phosphodiesterase activity	1.000e+00	694	1.000e+00	805	1.000e+00	1782	0.145099540583636	1037	758	0.14509954058193	552	758	758	758	1
0009584	perception of visible light	1.000e+00	695	1.000e+00	806	1.000e+00	1791	0.145099540583636	1039	758	0.14509954058193	553	758	758	758	1
0005884	actin filament	1.000e+00	696	1.000e+00	807	1.000e+00	1797	0.0548593594389755	596	2529	0.145110445278183	554	613	1880	2239	4
0016763	transferase activity\, transferring pentosyl groups	1.000e+00	697	1.000e+00	808	1.445e-01	340	0.0635499101391914	644	375	0.14578862701943	555	375	1261	2632	6
0004058	aromatic-L-amino-acid decarboxylase activity	1.000e+00	698	1.000e+00	809	1.000e+00	1809	0.145865237367899	1042	762	0.145865237366003	556	762	762	762	1
0019213	deacetylase activity	1.000e+00	699	1.000e+00	810	1.000e+00	1810	0.0829585479946732	776	1505	0.146763067612402	557	1480	1480	1505	2
0004407	histone deacetylase activity	1.000e+00	700	1.000e+00	811	1.000e+00	1811	0.0829585479946732	775	1505	0.146763067612402	558	1480	1480	1505	2
0030133	transport vesicle	1.000e+00	701	1.000e+00	812	1.000e+00	1812	0.147779479327885	1050	772	0.147779479326187	559	772	772	772	1
0030130	clathrin coat of trans-Golgi network vesicle	1.000e+00	702	1.000e+00	813	1.000e+00	1813	0.147779479327885	1049	772	0.147779479326187	560	772	772	772	1
0030276	clathrin binding	1.000e+00	703	1.000e+00	814	1.000e+00	1814	0.147779479327885	1052	772	0.147779479326187	561	772	772	772	1
0030140	trans-Golgi network transport vesicle	1.000e+00	704	1.000e+00	815	1.000e+00	1822	0.147779479327885	1051	772	0.147779479326187	562	772	772	772	1
0006629	lipid metabolism	4.710e-01	328	6.497e-01	655	2.631e-01	518	0.0226413071260596	353	924	0.147991957460773	563	1045	2315	4025	125
0005588	collagen type V	1.000e+00	705	1.000e+00	816	3.066e-01	602	0.132094515692703	985	2661	0.148057298368743	564	486	1962	2661	3
0005518	collagen binding	1.000e+00	706	1.000e+00	817	1.000e+00	1823	0.117887730658404	942	2562	0.148322980864848	565	692	1858	2562	3
0005892	nicotinic acetylcholine-gated receptor-channel complex	1.000e+00	707	1.000e+00	818	1.000e+00	1828	0.148545176110724	1056	776	0.14854517611026	566	776	776	776	1
0042166	acetylcholine binding	1.000e+00	708	1.000e+00	819	1.000e+00	1834	0.148545176110724	1057	776	0.14854517611026	567	776	776	776	1
0004889	nicotinic acetylcholine-activated cation-selective channel activity	1.000e+00	709	1.000e+00	820	1.000e+00	1838	0.148545176110724	1058	776	0.14854517611026	568	776	776	776	1
0015464	acetylcholine receptor activity	1.000e+00	710	1.000e+00	821	1.000e+00	1844	0.148545176110724	1055	776	0.14854517611026	569	776	776	776	1
0008168	methyltransferase activity	1.000e+00	711	6.557e-01	659	3.424e-01	636	0.0367197434706242	475	2536	0.14855812589575	570	1094	2025	3538	18
0003844	1\,4-alpha-glucan branching enzyme activity	1.000e+00	712	1.000e+00	822	1.000e+00	1847	0.148928024504572	1060	778	0.148928024502297	571	778	778	778	1
0016160	amylase activity	1.000e+00	713	1.000e+00	823	1.000e+00	1848	0.148928024504572	1061	778	0.148928024502297	572	778	778	778	1
0004556	alpha-amylase activity	1.000e+00	714	1.000e+00	824	1.000e+00	1849	0.148928024504572	1059	778	0.148928024502297	573	778	778	778	1
0030198	extracellular matrix organization and biogenesis	5.635e-02	127	1.626e-01	324	3.066e-01	582	0.0233653058355862	371	41	0.149477955043574	574	41	2466	2618	3
0004928	frizzled receptor activity	1.000e+00	715	1.000e+00	825	4.568e-01	773	0.0949663031328652	841	3263	0.150283479214175	575	1704	1876	2179	4
0030337	DNA polymerase processivity factor activity	1.000e+00	716	1.000e+00	826	1.000e+00	1855	0.151990811640223	1067	794	0.151990811638591	576	794	794	794	1
0016876	ligase activity\, forming aminoacyl-tRNA and related compounds	1.000e+00	717	1.000e+00	827	5.745e-01	879	0.0752899661800753	731	1333	0.152314733889024	577	643	1333	3463	7
0004812	tRNA ligase activity	1.000e+00	718	1.000e+00	828	5.745e-01	870	0.0752899661800753	733	1333	0.152314733889024	578	643	1333	3463	7
0016875	ligase activity\, forming carbon-oxygen bonds	1.000e+00	719	1.000e+00	829	5.745e-01	885	0.0752899661800753	730	1333	0.152314733889024	579	643	1333	3463	7
0008452	RNA ligase activity	1.000e+00	720	1.000e+00	830	5.745e-01	884	0.0752899661800753	732	1333	0.152314733889024	580	643	1333	3463	7
0016684	oxidoreductase activity\, acting on peroxide as acceptor	1.000e+00	721	2.928e-02	90	1.041e-01	161	0.010788065423855	204	178	0.153281232379383	581	178	634	3737	5
0009127	purine nucleoside monophosphate biosynthesis	9.215e-02	167	2.561e-01	435	1.041e-01	159	0.00573173922868177	144	6	0.154054420187218	582	324	2606	2878	4
0009167	purine ribonucleoside monophosphate metabolism	9.215e-02	168	2.561e-01	441	1.041e-01	153	0.00573173922868177	145	6	0.154054420187218	583	324	2606	2878	4
0009168	purine ribonucleoside monophosphate biosynthesis	9.215e-02	175	2.561e-01	444	1.041e-01	157	0.00573173922868177	146	6	0.154054420187218	584	324	2606	2878	4
0009126	purine nucleoside monophosphate metabolism	9.215e-02	170	2.561e-01	447	1.041e-01	164	0.00573173922868177	143	6	0.154054420187218	585	324	2606	2878	4
0004557	alpha-galactosidase activity	1.000e+00	722	1.000e+00	831	1.000e+00	1856	0.156010719756915	1086	815	0.156010719754977	586	815	815	815	1
0015925	galactosidase activity	1.000e+00	723	1.000e+00	832	1.000e+00	1876	0.156010719756915	1084	815	0.156010719754977	587	815	815	815	1
0004370	glycerol kinase activity	1.000e+00	724	1.000e+00	833	1.000e+00	1881	0.156010719756915	1085	815	0.156010719754977	588	815	815	815	1
0003676	nucleic acid binding	1.876e-02	36	2.943e-01	458	1.306e-01	328	0.00158698565697018	88	24	0.156113205465243	589	1258	2484	3903	487
0008610	lipid biosynthesis	1.986e-01	234	7.167e-01	691	3.723e-01	659	0.0238463199572202	379	1515	0.156613363223953	590	905	2319	3981	40
0005783	endoplasmic reticulum	2.269e-01	247	1.190e-01	276	4.003e-01	716	0.0196918344211758	330	2252	0.159436592284677	591	1127	2102	3971	79
0008033	tRNA processing	1.000e+00	725	1.000e+00	834	4.568e-01	777	0.117454941292277	940	643	0.160404962885772	592	643	2121	2289	5
0008492	cAMP generating peptide activity	1.000e+00	726	1.000e+00	835	1.000e+00	1882	0.160413476265891	1100	838	0.1604134762634	593	838	838	838	1
0015174	basic amino acid transporter activity	1.000e+00	727	9.487e-03	63	3.650e-02	78	0.00936356355793916	194	298	0.162107862037724	594	141	298	4824	3
0008001	fibrinogen	1.000e+00	728	1.000e+00	836	1.000e+00	1889	0.0941180325343114	836	1603	0.162139135773913	595	1520	1520	1603	2
0045842	positive regulation of mitotic metaphase/anaphase transition	1.000e+00	729	1.000e+00	837	1.000e+00	1897	0.162327718225507	1110	848	0.162327718223583	596	848	848	848	1
0040001	mitotic spindle positioning and orientation	1.000e+00	730	1.000e+00	838	1.000e+00	1898	0.162327718225507	1108	848	0.162327718223583	597	848	848	848	1
0007063	regulation of sister chromatid cohesion	1.000e+00	731	1.000e+00	839	1.000e+00	1899	0.162327718225507	1103	848	0.162327718223583	598	848	848	848	1
0045875	negative regulation of sister chromatid cohesion	1.000e+00	732	1.000e+00	840	1.000e+00	1900	0.162327718225507	1104	848	0.162327718223583	599	848	848	848	1
0045840	positive regulation of mitosis	1.000e+00	733	1.000e+00	841	1.000e+00	1901	0.162327718225507	1111	848	0.162327718223583	600	848	848	848	1
0045787	positive regulation of cell cycle	1.000e+00	734	1.000e+00	842	1.000e+00	1902	0.162327718225507	1106	848	0.162327718223583	601	848	848	848	1
0007062	sister chromatid cohesion	1.000e+00	735	1.000e+00	843	1.000e+00	1903	0.162327718225507	1109	848	0.162327718223583	602	848	848	848	1
0030071	regulation of mitotic metaphase/anaphase transition	1.000e+00	736	1.000e+00	844	1.000e+00	1911	0.162327718225507	1107	848	0.162327718223583	603	848	848	848	1
0007091	mitotic metaphase/anaphase transition	1.000e+00	737	1.000e+00	845	1.000e+00	1921	0.162327718225507	1105	848	0.162327718223583	604	848	848	848	1
0008371	obsolete biological process	1.545e-02	29	2.473e-02	80	2.185e-02	60	9.16664784357285e-05	24	42	0.162707521023284	605	1222	2582	3817	127
0016624	oxidoreductase activity\, acting on the aldehyde or oxo group of donors\, disulfide as acceptor	1.000e+00	738	1.000e+00	846	1.000e+00	1926	0.16290199081466	1113	851	0.162901990811639	606	851	851	851	1
0016192	vesicle-mediated transport	6.945e-01	379	2.716e-01	452	8.455e-01	1017	0.00671664930197468	156	4815	0.164548510941821	607	1156	2533	3570	58
0016818	hydrolase activity\, acting on acid anhydrides\, in phosphorus-containing anhydrides	1.930e-01	232	7.861e-02	193	2.016e-01	378	0.0317352591047765	442	1837	0.165081917533593	608	1247	2354	3862	107
0008484	sulfuric ester hydrolase activity	1.000e+00	739	1.000e+00	847	1.000e+00	1927	0.139863247698868	1016	1954	0.165849286239238	609	1201	1201	1954	2
0005711	meiotic chromosome	1.000e+00	740	1.000e+00	848	1.000e+00	1928	0.165964777949713	1131	867	0.165964777947933	610	867	867	867	1
0004243	mitochondrial intermediate peptidase activity	1.000e+00	741	1.000e+00	849	1.000e+00	1935	0.166921898930631	1133	872	0.166921898928025	611	872	872	872	1
0006627	mitochondrial processing	1.000e+00	742	1.000e+00	850	1.000e+00	1938	0.166921898930631	1132	872	0.166921898928025	612	872	872	872	1
0042578	phosphoric ester hydrolase activity	7.230e-01	384	3.286e-01	479	2.212e-01	483	0.00490977924074101	131	4531	0.16708274245152	613	1130	2465	3899	62
0005777	peroxisome	2.942e-01	274	8.071e-02	195	1.437e-01	334	0.0276342943249976	413	195	0.168021577234971	614	609	1845	3933	15
0042579	microbody	2.942e-01	275	8.071e-02	196	1.437e-01	337	0.0276342943249976	412	195	0.168021577234971	615	609	1845	3933	15
0008215	spermine metabolism	1.000e+00	743	1.000e+00	851	1.000e+00	1949	0.168644716694016	1138	881	0.16864471669219	616	881	881	881	1
0004014	adenosylmethionine decarboxylase activity	1.000e+00	744	1.000e+00	852	1.000e+00	1950	0.168644716694016	1139	881	0.16864471669219	617	881	881	881	1
0006597	spermine biosynthesis	1.000e+00	745	1.000e+00	853	1.000e+00	1951	0.168644716694016	1140	881	0.16864471669219	618	881	881	881	1
0007010	cytoskeleton organization and biogenesis	3.053e-01	283	8.547e-01	736	3.473e-01	640	0.0341281975053593	465	1704	0.169104665693815	619	1065	2114	3878	51
0008047	enzyme activator activity	1.000e+00	746	1.000e+00	854	9.878e-01	1116	0.0641420822435348	654	3865	0.169314431934007	620	1116	2053	3232	34
0015278	calcium-release channel activity	1.000e+00	747	1.000e+00	855	1.000e+00	1952	0.0650905583927959	665	2102	0.169738822768837	621	1612	1629	2102	1
0005220	inositol 1\,4\,5-triphosphate-sensitive calcium-release channel activity	1.000e+00	748	1.000e+00	856	1.000e+00	1953	0.0650905583927959	664	2102	0.169738822768837	622	1612	1629	2102	1
0004295	trypsin activity	1.000e+00	749	7.119e-01	689	9.233e-01	1076	0.00528203461690787	137	3648	0.170103392632257	623	968	2597	3398	19
0008150	biological_process	4.102e-02	112	6.366e-02	180	3.603e-01	645	0.00624107996294206	151	4980	0.170285786598296	624	1287	2571	3925	2268
0004908	interleukin-1 receptor activity	1.000e+00	750	1.000e+00	857	1.000e+00	1954	0.170941807045556	1154	893	0.17094180704441	625	893	893	893	1
0004909	interleukin-1\, Type I\, activating receptor activity	1.000e+00	751	1.000e+00	858	1.000e+00	1955	0.170941807045556	1155	893	0.17094180704441	626	893	893	893	1
0019967	interleukin-1\, Type I\, activating binding	1.000e+00	752	1.000e+00	859	1.000e+00	1956	0.170941807045556	1153	893	0.17094180704441	627	893	893	893	1
0019966	interleukin-1 binding	1.000e+00	753	1.000e+00	860	1.000e+00	1974	0.170941807045556	1156	893	0.17094180704441	628	893	893	893	1
0003812	alternative-complement-pathway C3/C5 convertase activity	1.000e+00	754	1.000e+00	861	1.000e+00	1975	0.171133231242928	1158	894	0.171133231240429	629	894	894	894	1
0046209	nitric oxide metabolism	1.000e+00	755	2.107e-01	376	3.862e-01	699	0.0331071566005317	456	1121	0.171515902316819	630	171	1112	1121	4
0006809	nitric oxide biosynthesis	1.000e+00	756	2.107e-01	375	3.862e-01	700	0.0331071566005317	457	1121	0.171515902316819	631	171	1112	1121	4
0008443	phosphofructokinase activity	1.000e+00	757	2.988e-01	463	1.445e-01	339	0.0716927406729324	695	401	0.172197418210049	632	401	1580	3783	5
0008513	organic cation porter activity	1.000e+00	758	1.000e+00	862	6.668e-01	939	0.0261471150336414	397	3486	0.172980518537796	633	1447	2531	2798	7
0004807	triose-phosphate isomerase activity	1.000e+00	759	1.000e+00	863	1.000e+00	1977	0.173238897397771	1162	905	0.173238897396631	634	905	905	905	1
0016289	CoA hydrolase activity	1.000e+00	760	1.000e+00	864	1.000e+00	1992	0.173621745790456	1163	907	0.173621745788668	635	907	907	907	1
0016290	palmitoyl-CoA hydrolase activity	1.000e+00	761	1.000e+00	865	1.000e+00	1995	0.173621745790456	1164	907	0.173621745788668	636	907	907	907	1
0007622	rhythmic behavior	1.000e+00	762	1.000e+00	866	1.000e+00	1998	0.0504033130508612	573	3176	0.173652493825126	637	1585	1751	2583	6
0004527	exonuclease activity	1.000e+00	763	1.000e+00	867	1.041e-01	156	0.0779430050328057	742	510	0.173764050212137	638	510	1594	3537	5
0000165	MAPKKK cascade	1.000e+00	764	1.000e+00	868	4.501e-01	741	0.0857169516706252	797	2041	0.174777690843034	639	1130	2018	3680	13
0009065	glutamine family amino acid catabolism	1.000e+00	765	1.000e+00	869	1.000e+00	1999	0.165576615272596	1126	2126	0.175726038119577	640	1112	1112	2126	2
0016879	ligase activity\, forming carbon-nitrogen bonds	8.762e-02	160	6.775e-05	8	6.853e-03	25	2.94876571400207e-05	17	192	0.176561104427325	641	192	2606	3947	25
0007518	myoblast cell fate determination	1.000e+00	766	1.000e+00	870	1.000e+00	2005	0.176684532926989	1175	923	0.176684532924962	642	923	923	923	1
0004693	cyclin-dependent protein kinase activity	1.000e+00	767	9.487e-03	61	3.650e-02	82	0.0072690840344033	164	262	0.17670109298075	643	188	262	4964	3
0005589	collagen type VI	1.000e+00	768	1.000e+00	871	1.000e+00	2007	0.180383018451134	1186	2219	0.176818965548564	644	1028	1028	2219	2
0017022	myosin binding	1.000e+00	769	1.000e+00	872	1.000e+00	2011	0.177258805514128	1177	926	0.177258805513017	645	926	926	926	1
0004843	ubiquitin-specific protease activity	1.000e+00	770	2.561e-01	421	4.568e-01	770	0.139857951159959	1015	155	0.178137894075093	646	954	1473	2948	5
0007030	Golgi organization and biogenesis	1.000e+00	771	1.000e+00	873	1.000e+00	2018	0.179173047475238	1184	936	0.179173047473201	647	936	936	936	1
0004263	chymotrypsin activity	1.000e+00	772	6.756e-01	669	9.020e-01	1052	0.00763270255238741	169	3589	0.181490447705236	648	962	2597	3398	17
0009309	amine biosynthesis	2.663e-01	266	6.021e-02	179	2.763e-01	522	0.0378086858733488	482	249	0.18186584249737	649	762	2408	3484	16
0008216	spermidine metabolism	1.000e+00	773	1.000e+00	874	1.000e+00	2019	0.212426835130585	1301	2408	0.18197592704336	650	881	881	2408	2
0008295	spermidine biosynthesis	1.000e+00	774	1.000e+00	875	1.000e+00	2025	0.212426835130585	1300	2408	0.18197592704336	651	881	881	2408	2
0006816	calcium ion transport	1.000e+00	775	1.000e+00	876	7.051e-01	970	0.0563736672730157	603	2102	0.182015317758533	652	1532	1629	2964	7
0004704	NF-kappaB-inducing kinase activity	1.000e+00	776	1.000e+00	877	1.000e+00	2027	0.182235834612286	1187	952	0.182235834609495	653	952	952	952	1
0006000	fructose metabolism	1.000e+00	777	1.091e-01	212	3.217e-01	628	0.0545737614595423	595	202	0.182348249708973	654	1580	1856	2764	7
0042423	catecholamine biosynthesis	1.000e+00	778	1.000e+00	878	1.000e+00	2036	0.235615587671452	1360	2536	0.183093106399405	655	762	762	2536	2
0008643	carbohydrate transport	1.000e+00	779	2.988e-01	471	5.192e-01	823	0.155965423941936	1083	1999	0.183408138402264	656	735	1411	3309	5
0005830	cytosolic ribosome (sensu Eukarya)	1.000e+00	780	4.647e-01	562	3.765e-01	663	0.0168901217093445	295	4493	0.184548278628984	657	1348	1955	3500	26
0004869	cysteine protease inhibitor activity	1.000e+00	781	1.000e+00	879	1.000e+00	2047	0.0919476399153083	828	3242	0.185818458291566	658	1536	1964	2532	5
0030155	regulation of cell adhesion	1.000e+00	782	1.000e+00	880	1.000e+00	2048	0.0327771606843095	450	3207	0.186091912885377	659	1609	2153	2974	5
0004518	nuclease activity	1.000e+00	783	1.000e+00	881	1.437e-01	336	0.0534519708181846	589	2351	0.187828061687546	660	821	2104	3812	17
0019205	nucleobase\, nucleoside\, nucleotide kinase activity	1.917e-01	227	2.192e-02	79	1.235e-01	326	0.0024949717814067	103	137	0.188709216267894	661	137	1939	3694	10
0005251	delayed rectifier potassium channel activity	1.000e+00	784	1.000e+00	882	2.165e-01	429	0.123795050106918	960	334	0.189504305783918	662	334	334	3015	2
0005344	oxygen transporter activity	1.000e+00	785	1.000e+00	883	1.000e+00	2049	0.190084226648978	1211	993	0.190084226646248	663	993	993	993	1
0015669	gas transport	1.000e+00	786	1.000e+00	884	1.000e+00	2087	0.190084226648978	1212	993	0.190084226646248	664	993	993	993	1
0015671	oxygen transport	1.000e+00	787	1.000e+00	885	1.000e+00	2094	0.190084226648978	1210	993	0.190084226646248	665	993	993	993	1
0006812	cation transport	1.000e+00	788	9.871e-01	790	4.644e-01	786	0.0105321868160703	202	2343	0.190248055062161	666	1255	1979	4008	66
0006691	leukotriene metabolism	1.000e+00	789	1.000e+00	886	3.862e-01	671	0.134124870346609	989	3162	0.190364198938964	667	415	1259	2971	4
0006552	leucine catabolism	3.792e-02	105	1.116e-01	222	2.165e-01	430	0.0288875714354698	421	76	0.190777413977703	668	76	76	3283	2
0006551	leucine metabolism	3.792e-02	103	1.116e-01	223	2.165e-01	431	0.0288875714354698	418	76	0.190777413977703	669	76	76	3283	2
0004485	methylcrotonoyl-CoA carboxylase activity	3.792e-02	102	1.116e-01	224	2.165e-01	434	0.0288875714354698	420	76	0.190777413977703	670	76	76	3283	2
0012505	endomembrane system	2.861e-02	77	4.761e-02	105	2.075e-01	379	0.00629494903935125	152	57	0.191354131778664	671	936	2319	4113	31
0005179	hormone activity	1.000e+00	790	1.000e+00	887	4.898e-01	802	0.0425995182562105	522	4171	0.191419928452693	672	838	1610	3634	14
0008269	JAK pathway signal transduction adaptor activity	1.000e+00	791	1.000e+00	888	1.000e+00	2095	0.191615620216792	1217	1001	0.191615620214395	673	1001	1001	1001	1
0008268	receptor signaling protein tyrosine kinase signaling protein activity	1.000e+00	792	1.000e+00	889	1.000e+00	2096	0.191615620216792	1216	1001	0.191615620214395	674	1001	1001	1001	1
0005905	coated pit	1.000e+00	793	1.000e+00	890	1.000e+00	2108	0.115243476163896	920	1105	0.192622028271431	675	895	1105	3570	3
0004721	protein phosphatase activity	1.000e+00	794	6.648e-01	667	2.873e-01	542	0.0559170518588996	599	4853	0.193055480047789	676	922	2465	3900	38
0030247	polysaccharide binding	1.000e+00	795	1.116e-01	226	2.165e-01	439	0.0839272871002317	781	224	0.193725417209326	677	224	224	3158	2
0008061	chitin binding	1.000e+00	796	1.116e-01	227	2.165e-01	440	0.0839272871002317	780	224	0.193725417209326	678	224	224	3158	2
0008286	insulin receptor signaling pathway	1.000e+00	797	1.000e+00	891	4.568e-01	772	0.0513797233322988	581	2886	0.194843623705711	679	1869	2015	2852	5
0005586	collagen type III	1.000e+00	798	1.000e+00	892	1.000e+00	2109	0.196018376724556	1232	1024	0.196018376722818	680	1024	1024	1024	1
0007602	phototransduction	1.000e+00	799	1.000e+00	893	1.000e+00	2111	0.136979988692618	1001	2381	0.196565050392342	681	1189	2169	2381	5
0004075	biotin carboxylase activity	1.000e+00	800	1.116e-01	228	2.165e-01	441	0.0499022318243372	571	132	0.198003359396357	682	132	132	3283	2
0016126	sterol biosynthesis	1.917e-01	229	4.786e-01	571	3.658e-01	650	0.0415660786364161	512	667	0.198096194741901	683	609	1515	4586	11
0004214	dipeptidyl-peptidase I activity	1.000e+00	801	1.000e+00	894	1.000e+00	2117	0.19812404288121	1237	1035	0.19812404287902	684	1035	1035	1035	1
0008092	cytoskeletal protein binding	6.761e-01	375	4.289e-01	542	6.695e-01	949	0.0691062517499005	676	4845	0.198387151171165	685	1129	2330	3953	54
0007567	parturition	1.000e+00	802	1.000e+00	895	1.000e+00	2141	0.198506891274109	1241	1037	0.198506891271057	686	1037	1037	1037	1
0001636	corticotrophin-releasing factor gastric inhibitory peptide-like receptor activity	1.000e+00	803	1.000e+00	896	1.000e+00	2142	0.198506891274109	1242	1037	0.198506891271057	687	1037	1037	1037	1
0015056	corticotrophin-releasing factor receptor activity	1.000e+00	804	1.000e+00	897	1.000e+00	2143	0.198506891274109	1240	1037	0.198506891271057	688	1037	1037	1037	1
0016787	hydrolase activity	5.231e-01	345	1.289e-01	282	1.751e-01	354	0.0227159455955284	356	1697	0.199399733207664	689	1187	2554	3907	377
0030617	TGFbeta receptor\, inhibitory cytoplasmic mediator activity	1.000e+00	805	1.000e+00	898	1.000e+00	2145	0.199655436449421	1244	1043	0.199655436447167	690	1043	1043	1043	1
0008064	regulation of actin polymerization and/or depolymerization	1.000e+00	806	1.000e+00	899	1.000e+00	2146	0.0838433328292376	778	2287	0.200149571690893	691	1661	1693	2287	2
0030832	regulation of actin filament length	1.000e+00	807	1.000e+00	900	1.000e+00	2147	0.0838433328292376	779	2287	0.200149571690893	692	1661	1693	2287	2
0030178	negative regulation of Wnt receptor signaling pathway	1.000e+00	808	1.000e+00	901	1.000e+00	2164	0.200421133233668	1250	1047	0.20042113323124	693	1047	1047	1047	1
0017147	Wnt-protein binding	1.000e+00	809	1.000e+00	902	1.000e+00	2166	0.200421133233668	1249	1047	0.20042113323124	694	1047	1047	1047	1
0016817	hydrolase activity\, acting on acid anhydrides	2.089e-01	240	9.419e-02	207	1.662e-01	350	0.0399536743180613	501	1837	0.200427484766755	695	1247	2413	3884	111
0000159	protein phosphatase type 2A complex	1.000e+00	810	1.000e+00	903	2.165e-01	445	0.126659925956676	969	342	0.200623596190116	696	342	342	3093	2
0006811	ion transport	1.000e+00	811	9.977e-01	801	5.113e-01	811	0.0152443770876739	277	2140	0.20187504301426	697	1290	2088	3726	92
0008014	calcium-dependent cell adhesion molecule activity	1.000e+00	812	1.000e+00	904	7.691e-01	991	0.0801114455041319	764	3119	0.201990861875838	698	1244	1859	3110	10
0005651	exportin	1.000e+00	813	1.000e+00	905	1.000e+00	2167	0.202335375194024	1255	1057	0.202335375191424	699	1057	1057	1057	1
0006767	water-soluble vitamin metabolism	1.266e-01	187	5.698e-02	111	1.876e-01	363	0.0122446103308915	220	132	0.202717771511162	700	132	2204	3484	7
0000179	rRNA (adenine-N6\,N6-)-dimethyltransferase activity	1.000e+00	814	1.000e+00	906	1.000e+00	2168	0.202718223585863	1259	1059	0.202718223583461	701	1059	1059	1059	1
0016072	rRNA metabolism	1.000e+00	815	1.000e+00	907	1.000e+00	2169	0.202718223585863	1257	1059	0.202718223583461	702	1059	1059	1059	1
0008649	rRNA methyltransferase activity	1.000e+00	816	1.000e+00	908	1.000e+00	2170	0.202718223585863	1260	1059	0.202718223583461	703	1059	1059	1059	1
0000154	rRNA modification	1.000e+00	817	1.000e+00	909	1.000e+00	2171	0.202718223585863	1258	1059	0.202718223583461	704	1059	1059	1059	1
0016433	rRNA (adenine) methyltransferase activity	1.000e+00	818	1.000e+00	910	1.000e+00	2173	0.202718223585863	1256	1059	0.202718223583461	705	1059	1059	1059	1
0007222	frizzled signaling pathway	1.000e+00	819	1.000e+00	911	2.769e-01	539	0.0925555300816873	829	3263	0.203247006710134	706	1704	1876	3160	8
0005788	endoplasmic reticulum lumen	1.000e+00	820	1.116e-01	231	2.165e-01	451	0.054375466741171	593	144	0.203264541517979	707	144	144	3311	2
0050201	fucokinase activity	1.000e+00	821	1.000e+00	912	1.000e+00	2174	0.203292496174344	1261	1062	0.203292496171516	708	1062	1062	1062	1
0000080	G1 phase of mitotic cell cycle	1.000e+00	822	1.000e+00	913	2.165e-01	454	0.128090604666789	978	346	0.203529772343877	709	346	346	3111	2
0008022	protein C-terminus binding	1.000e+00	823	1.000e+00	914	1.000e+00	2175	0.127956684697045	977	1869	0.203529772343877	710	1588	1588	1869	2
0007610	behavior	1.000e+00	824	1.000e+00	915	1.000e+00	2176	0.0330205363325124	454	3542	0.203545366813106	711	1585	1943	2943	13
0005155	epidermal growth factor receptor activating ligand activity	1.000e+00	825	1.000e+00	916	1.000e+00	2177	0.203675344565475	1262	1064	0.203675344563553	712	1064	1064	1064	1
0004519	endonuclease activity	1.000e+00	826	1.000e+00	917	2.117e-01	384	0.0424376312361518	521	2351	0.204047770176398	713	821	2104	4131	13
0009448	aminobutyrate metabolism	1.000e+00	827	1.000e+00	918	1.000e+00	2178	0.204058192957625	1265	1066	0.20405819295559	714	1066	1066	1066	1
0003867	4-aminobutyrate transaminase activity	1.000e+00	828	1.000e+00	919	1.000e+00	2181	0.204058192957625	1263	1066	0.20405819295559	715	1066	1066	1066	1
0019605	butyrate metabolism	1.000e+00	829	1.000e+00	920	1.000e+00	2182	0.204058192957625	1264	1066	0.20405819295559	716	1066	1066	1066	1
0005488	binding	4.930e-03	22	1.404e-01	285	2.907e-01	544	0.000794392987031845	63	89	0.20455819853824	717	1288	2569	3901	1299
0006650	glycerophospholipid metabolism	1.000e+00	830	1.000e+00	921	3.862e-01	713	0.120187882340073	946	826	0.204737655472508	718	451	826	2260	4
0046474	glycerophospholipid biosynthesis	1.000e+00	831	1.000e+00	922	3.862e-01	714	0.120187882340073	947	826	0.204737655472508	719	451	826	2260	4
0007286	spermatid development	1.000e+00	832	1.000e+00	923	1.000e+00	2183	0.205398162329796	1272	1073	0.205398162327718	720	1073	1073	1073	1
0015068	glycine amidinotransferase activity	1.000e+00	833	1.000e+00	924	1.000e+00	2191	0.206355283309281	1280	1078	0.20635528330781	721	1078	1078	1078	1
0015067	amidinotransferase activity	1.000e+00	834	1.000e+00	925	1.000e+00	2194	0.206355283309281	1279	1078	0.20635528330781	722	1078	1078	1078	1
0009161	ribonucleoside monophosphate metabolism	1.266e-01	189	3.392e-01	491	1.876e-01	365	0.00801675604295944	175	6	0.206776082477656	723	324	2606	3813	6
0009156	ribonucleoside monophosphate biosynthesis	1.266e-01	190	3.392e-01	493	1.876e-01	368	0.00801675604295944	174	6	0.206776082477656	724	324	2606	3813	6
0030384	phosphoinositide metabolism	1.000e+00	835	1.000e+00	926	3.066e-01	606	0.0670440111950204	670	826	0.206865374565526	725	451	826	4426	3
0046489	phosphoinositide biosynthesis	1.000e+00	836	1.000e+00	927	3.066e-01	607	0.0670440111950204	669	826	0.206865374565526	726	451	826	4426	3
0006371	mRNA splicing	1.759e-01	219	1.091e-01	211	2.052e-02	58	0.00559347440751416	141	689	0.207491395582545	727	417	689	3407	8
0019838	growth factor binding	6.539e-02	140	1.291e-01	284	4.714e-01	795	0.0219150996823998	348	145	0.207867383872328	728	1495	2052	3648	19
0008654	phospholipid biosynthesis	1.917e-01	231	4.786e-01	573	3.658e-01	648	0.0680944880024268	674	1132	0.208161113003404	729	826	2260	3890	10
0003873	6-phosphofructo-2-kinase activity	1.000e+00	837	2.107e-01	377	3.862e-01	680	0.110969299125059	905	1741	0.208239139342077	730	198	1580	1741	3
0006003	fructose 2\,6-bisphosphate metabolism	1.000e+00	838	2.107e-01	373	3.862e-01	683	0.110969299125059	904	1741	0.208239139342077	731	198	1580	1741	3
0005044	scavenger receptor activity	1.000e+00	839	1.000e+00	928	1.000e+00	2198	0.0378416850446825	483	3632	0.208793982077732	732	962	2444	3164	9
0047021	15-hydroxyprostaglandin dehydrogenase (NADP) activity	1.000e+00	840	1.000e+00	929	1.000e+00	2204	0.209035222055272	1285	1092	0.209035222052067	733	1092	1092	1092	1
0050221	prostaglandin-E2 9-reductase activity	1.000e+00	841	1.000e+00	930	1.000e+00	2205	0.209035222055272	1286	1092	0.209035222052067	734	1092	1092	1092	1
0016278	lysine N-methyltransferase activity	1.000e+00	842	1.000e+00	931	1.000e+00	2208	0.209418070446503	1291	1094	0.209418070444104	735	1094	1094	1094	1
0042054	histone methyltransferase activity	1.000e+00	843	1.000e+00	932	1.000e+00	2215	0.209418070446503	1288	1094	0.209418070444104	736	1094	1094	1094	1
0018024	histone-lysine N-methyltransferase activity	1.000e+00	844	1.000e+00	933	1.000e+00	2216	0.209418070446503	1289	1094	0.209418070444104	737	1094	1094	1094	1
0016279	protein-lysine N-methyltransferase activity	1.000e+00	845	1.000e+00	934	1.000e+00	2221	0.209418070446503	1290	1094	0.209418070444104	738	1094	1094	1094	1
0006415	translational termination	1.000e+00	846	1.000e+00	935	1.000e+00	2222	0.189271214405235	1209	2273	0.210092189281049	739	1233	1233	2273	2
0005583	fibrillar collagen	1.000e+00	847	1.000e+00	936	5.192e-01	816	0.118280156426087	944	2661	0.210580882822516	740	1024	1962	2661	6
0030731	guanidinoacetate N-methyltransferase activity	1.000e+00	848	1.000e+00	937	1.000e+00	2223	0.210758039818321	1293	1101	0.210758039816233	741	1101	1101	1101	1
0007059	chromosome segregation	1.000e+00	849	9.058e-02	205	2.769e-01	534	0.0439134626027018	535	848	0.211536566690203	742	642	1862	3906	7
0005019	platelet-derived growth factor\, beta-receptor activity	1.000e+00	850	1.000e+00	938	1.000e+00	2224	0.211906584994992	1299	1107	0.211906584992343	743	1107	1107	1107	1
0006337	nucleosome disassembly	5.635e-02	131	1.626e-01	323	3.066e-01	584	0.0357513778051722	474	63	0.212155141500819	744	63	808	4880	2
0004622	lysophospholipase activity	1.000e+00	851	1.000e+00	939	1.000e+00	2232	0.156511985069311	1089	2067	0.212533748412619	745	1457	1457	2067	1
0006527	arginine catabolism	1.000e+00	852	1.000e+00	940	1.000e+00	2233	0.212863705974691	1304	1112	0.212863705972435	746	1112	1112	1112	1
0016403	dimethylargininase activity	1.000e+00	853	1.000e+00	941	1.000e+00	2247	0.212863705974691	1302	1112	0.212863705972435	747	1112	1112	1112	1
0007263	nitric oxide mediated signal transduction	1.000e+00	854	1.000e+00	942	1.000e+00	2248	0.212863705974691	1303	1112	0.212863705972435	748	1112	1112	1112	1
0004998	transferrin receptor activity	1.000e+00	855	1.000e+00	943	1.000e+00	2249	0.213820826954718	1307	1117	0.213820826952527	749	1117	1117	1117	1
0007169	transmembrane receptor protein tyrosine kinase signaling pathway	1.000e+00	856	4.839e-01	576	9.388e-02	138	0.0212521427653768	343	3967	0.213984122130126	750	756	2689	3426	26
0016215	CoA desaturase activity	1.000e+00	857	1.000e+00	944	1.000e+00	2250	0.214012251150685	1309	1118	0.214012251148545	751	1118	1118	1118	1
0004768	stearoyl-CoA 9-desaturase activity	1.000e+00	858	1.000e+00	945	1.000e+00	2255	0.214012251150685	1308	1118	0.214012251148545	752	1118	1118	1118	1
0006725	aromatic compound metabolism	4.074e-01	311	6.593e-02	181	8.126e-02	135	0.0123835293926449	222	178	0.214335123013014	753	762	2536	4014	25
0048244	phytanoyl-CoA dioxygenase activity	1.000e+00	859	1.000e+00	946	1.000e+00	2261	0.214395099542986	1310	1120	0.214395099540582	754	1120	1120	1120	1
0003865	3-oxo-5-alpha-steroid 4-dehydrogenase activity	1.000e+00	860	1.000e+00	947	1.000e+00	2273	0.215160796325962	1311	1124	0.215160796324655	755	1124	1124	1124	1
0005737	cytoplasm	3.229e-02	78	2.620e-02	81	2.978e-01	548	0.00988209068403217	198	107	0.216857706234954	756	1222	2529	4010	649
0006836	neurotransmitter transport	1.000e+00	861	3.392e-01	497	5.745e-01	880	0.0705758663171332	687	3578	0.217093107189238	757	1071	2008	3224	7
0005498	sterol carrier activity	1.000e+00	862	1.000e+00	948	1.000e+00	2274	0.205253137334778	1271	2367	0.218018392644487	758	1197	1197	2367	2
0005765	lysosomal membrane	1.000e+00	863	1.000e+00	949	1.000e+00	2282	0.218223583464288	1315	1140	0.218223583460949	759	1140	1140	1140	1
0003995	acyl-CoA dehydrogenase activity	9.215e-02	164	2.561e-01	417	1.041e-01	154	0.0193490144640055	321	699	0.219683851251184	760	379	699	4121	4
0006323	DNA packaging	8.025e-02	157	1.863e-01	341	4.084e-01	724	0.0101454823890872	199	1	0.220593141521576	761	1094	2383	3797	48
0005079	protein kinase A anchoring activity	1.000e+00	864	1.000e+00	950	1.000e+00	2292	0.139284199194604	1014	1897	0.22062181729208	762	1459	1483	1897	4
0004506	squalene monooxygenase activity	1.000e+00	865	1.000e+00	951	1.000e+00	2297	0.22090352220735	1317	1154	0.220903522205207	763	1154	1154	1154	1
0046888	negative regulation of hormone secretion	1.000e+00	866	1.626e-01	303	3.066e-01	552	0.0568980468929987	613	101	0.220917605677036	764	101	1557	4171	3
0046882	negative regulation of follicle-stimulating hormone secretion	1.000e+00	867	1.626e-01	304	3.066e-01	553	0.0568980468929987	609	101	0.220917605677036	765	101	1557	4171	3
0046883	regulation of hormone secretion	1.000e+00	868	1.626e-01	305	3.066e-01	555	0.0568980468929987	612	101	0.220917605677036	766	101	1557	4171	3
0046880	regulation of follicle-stimulating hormone secretion	1.000e+00	869	1.626e-01	306	3.066e-01	559	0.0568980468929987	611	101	0.220917605677036	767	101	1557	4171	3
0046884	follicle-stimulating hormone secretion	1.000e+00	870	1.626e-01	308	3.066e-01	560	0.0568980468929987	610	101	0.220917605677036	768	101	1557	4171	3
0016043	cell organization and biogenesis	5.851e-02	136	4.549e-01	559	3.998e-01	715	0.0230147690013382	363	80	0.220947964003393	769	1076	2333	3901	133
0016978	lipoate-protein ligase B activity	1.000e+00	871	1.000e+00	952	1.000e+00	2298	0.222434915775634	1319	1162	0.222434915773354	770	1162	1162	1162	1
0016979	lipoate-protein ligase activity	1.000e+00	872	1.000e+00	953	1.000e+00	2304	0.222434915775634	1320	1162	0.222434915773354	771	1162	1162	1162	1
0000077	DNA damage response\, signal transduction resulting in cell cycle arrest	1.000e+00	873	1.000e+00	954	3.066e-01	564	0.073437023423702	713	867	0.223654860073385	772	510	867	4476	3
0042770	DNA damage response\, signal transduction	1.000e+00	874	1.000e+00	955	3.066e-01	567	0.073437023423702	712	867	0.223654860073385	773	510	867	4476	3
0006693	prostaglandin metabolism	1.000e+00	875	1.000e+00	956	1.000e+00	2311	0.140553888782358	1021	3529	0.225164070436397	774	1461	2319	2575	5
0006692	prostanoid metabolism	1.000e+00	876	1.000e+00	957	1.000e+00	2312	0.140553888782358	1020	3529	0.225164070436397	775	1461	2319	2575	5
0009374	biotin binding	3.792e-02	89	1.116e-01	237	2.165e-01	467	0.0288875714354698	419	76	0.225832320991823	776	76	76	3544	2
0005375	copper ion transporter activity	1.000e+00	877	1.626e-01	314	3.066e-01	571	0.136832065477142	1000	250	0.225835462170732	777	250	1614	4008	3
0006825	copper ion transport	1.000e+00	878	1.626e-01	316	3.066e-01	572	0.136832065477142	999	250	0.225835462170732	778	250	1614	4008	3
0004610	phosphoacetylglucosamine mutase activity	1.000e+00	879	1.000e+00	958	1.000e+00	2313	0.225880551303542	1327	1180	0.225880551301685	779	1180	1180	1180	1
0005635	nuclear membrane	4.549e-02	116	8.071e-02	194	1.437e-01	335	0.0160008917836086	283	57	0.226096729373954	780	745	2319	4147	17
0008289	lipid binding	5.025e-01	338	3.420e-01	501	6.062e-01	897	0.00831723736668371	179	2676	0.226473858153794	781	1575	2148	2959	33
0008517	folate transporter activity	1.000e+00	880	1.000e+00	959	2.165e-01	470	0.163476410001447	1117	446	0.226961383490506	782	446	446	3182	2
0006220	pyrimidine nucleotide metabolism	1.000e+00	881	1.284e-01	281	1.235e-01	324	0.0247436984177726	383	119	0.227659730458412	783	552	2070	3694	11
0006360	transcription from Pol I promoter	1.000e+00	882	3.772e-01	508	6.235e-01	905	0.053498397244792	590	2121	0.228035040726414	784	888	2019	2121	8
0006899	nonselective vesicle transport	1.000e+00	883	4.786e-01	572	7.390e-01	978	0.10510831428068	877	3626	0.228082894694655	785	1127	2533	3351	11
0005941	unlocalized	1.000e+00	884	1.000e+00	960	2.763e-01	524	0.00643454508179711	154	3813	0.228411963499852	786	1267	2486	3355	14
0003857	3-hydroxyacyl-CoA dehydrogenase activity	1.000e+00	885	1.000e+00	961	1.000e+00	2314	0.229134762636379	1333	1197	0.229134762633997	787	1197	1197	1197	1
0015248	sterol transporter activity	1.000e+00	886	1.000e+00	962	1.000e+00	2317	0.229134762636379	1334	1197	0.229134762633997	788	1197	1197	1197	1
0042119	neutrophil activation	1.000e+00	887	1.000e+00	963	1.000e+00	2318	0.0699466059084238	679	2153	0.22918681601221	789	1695	2053	2153	2
0006898	receptor mediated endocytosis	1.000e+00	888	1.000e+00	964	1.000e+00	2320	0.101721331772664	860	3570	0.229584073649684	790	924	1372	3345	5
0004445	inositol-polyphosphate 5-phosphatase activity	3.792e-02	98	1.116e-01	239	2.165e-01	471	0.0205689201874984	339	54	0.230652737292043	791	54	54	3600	2
0046030	inositol trisphosphate phosphatase activity	3.792e-02	96	1.116e-01	240	2.165e-01	472	0.0205689201874984	338	54	0.230652737292043	792	54	54	3600	2
0007417	central nervous system development	1.000e+00	889	1.425e-01	286	1.157e-01	319	0.0216700273942602	345	4424	0.23066526321231	793	1419	2594	3322	23
0004017	adenylate kinase activity	1.000e+00	890	1.000e+00	965	1.000e+00	2322	0.137723606772031	1007	1939	0.23079537915382	794	1716	1716	1939	2
0005975	carbohydrate metabolism	8.304e-01	393	2.668e-01	449	2.414e-01	497	0.0734433981898916	714	826	0.23163022933682	795	1180	2253	3783	83
0019932	second-messenger-mediated signaling	1.000e+00	891	1.000e+00	966	5.636e-01	859	0.160816624749025	1101	2783	0.232601124020171	796	1065	2018	3279	15
0016933	glycine-gated ion channel activity	1.000e+00	892	1.000e+00	967	1.000e+00	2323	0.233154670753021	1349	1218	0.233154670750383	797	1218	1218	1218	1
0016934	glycine-gated chloride channel activity	1.000e+00	893	1.000e+00	968	1.000e+00	2327	0.233154670753021	1348	1218	0.233154670750383	798	1218	1218	1218	1
0004891	glycine-inhibited chloride channel activity	1.000e+00	894	1.000e+00	969	1.000e+00	2331	0.233154670753021	1347	1218	0.233154670750383	799	1218	1218	1218	1
0005237	inhibitory extracellular ligand-gated ion channel activity	1.000e+00	895	1.000e+00	970	1.000e+00	2342	0.233154670753021	1346	1218	0.233154670750383	800	1218	1218	1218	1
0005345	purine transporter activity	1.000e+00	896	1.000e+00	971	1.000e+00	2358	0.233920367536672	1352	1222	0.233920367534456	801	1222	1222	1222	1
0015205	nucleobase transporter activity	1.000e+00	897	1.000e+00	972	1.000e+00	2367	0.233920367536672	1353	1222	0.233920367534456	802	1222	1222	1222	1
0015207	adenine transporter activity	1.000e+00	898	1.000e+00	973	1.000e+00	2368	0.233920367536672	1354	1222	0.233920367534456	803	1222	1222	1222	1
0007623	circadian rhythm	1.000e+00	899	1.000e+00	974	1.000e+00	2385	0.0829564461728587	774	3176	0.234346235283233	804	1751	2319	2583	5
0006572	tyrosine catabolism	1.000e+00	900	1.116e-01	244	2.165e-01	478	0.0669923113670278	668	178	0.234377395442028	805	178	178	3502	2
0005381	iron ion transporter activity	1.000e+00	901	1.000e+00	975	3.650e-02	75	0.0177271186611617	304	413	0.234677082977626	806	352	413	5183	2
0004558	alpha-glucosidase activity	1.000e+00	902	1.000e+00	976	1.000e+00	2389	0.234877488517505	1357	1227	0.234877488514548	807	1227	1227	1227	1
0004882	androgen receptor activity	1.000e+00	903	1.000e+00	977	1.000e+00	2390	0.235834609497225	1363	1232	0.23583460949464	808	1232	1232	1232	1
0006449	regulation of translational termination	1.000e+00	904	1.000e+00	978	1.000e+00	2391	0.236026033693088	1364	1233	0.236026033690658	809	1233	1233	1233	1
0016614	oxidoreductase activity\, acting on CH-OH group of donors	1.000e+00	905	5.389e-01	596	1.375e-01	332	0.0565128556753338	604	474	0.236186575340836	810	800	2575	3715	30
0004702	receptor signaling protein serine/threonine kinase activity	1.000e+00	906	1.000e+00	979	1.000e+00	2418	0.12686706544085	970	1918	0.236775888826196	811	946	1426	3220	7
0005554	molecular_function unknown	1.000e+00	907	8.805e-01	746	8.933e-01	1043	0.0370000899823823	479	2747	0.238371605432402	812	1170	2273	3702	95
0030111	regulation of Wnt receptor signaling pathway	1.000e+00	908	1.000e+00	980	1.000e+00	2425	0.261373741836168	1457	2671	0.239880496368585	813	1047	1047	2671	2
0004114	3'\,5'-cyclic-nucleotide phosphodiesterase activity	1.000e+00	909	1.000e+00	981	1.000e+00	2439	0.236948494213923	1366	3233	0.23988213750364	814	758	2001	3233	2
0004112	cyclic-nucleotide phosphodiesterase activity	1.000e+00	910	1.000e+00	982	1.000e+00	2451	0.236948494213923	1365	3233	0.23988213750364	815	758	2001	3233	2
0008234	cysteine-type peptidase activity	4.622e-01	326	2.779e-01	454	5.097e-01	809	0.0718572318911509	697	1878	0.240050800786996	816	954	1878	3923	31
0001565	phorbol ester receptor activity	1.000e+00	911	1.000e+00	983	1.000e+00	2454	0.224959384206774	1325	2478	0.240172072681371	817	1242	1242	2478	2
0004697	protein kinase C activity	1.000e+00	912	1.000e+00	984	1.000e+00	2455	0.224959384206774	1326	2478	0.240172072681371	818	1242	1242	2478	2
0006824	cobalt ion transport	1.000e+00	913	1.000e+00	985	1.000e+00	2457	0.240237366005369	1379	1255	0.240237366003063	819	1255	1255	1255	1
0015087	cobalt ion transporter activity	1.000e+00	914	1.000e+00	986	1.000e+00	2470	0.240237366005369	1378	1255	0.240237366003063	820	1255	1255	1255	1
0004051	arachidonate 5-lipoxygenase activity	1.000e+00	915	1.000e+00	987	1.000e+00	2472	0.24100306278928	1383	1259	0.241003062787136	821	1259	1259	1259	1
0004422	hypoxanthine phosphoribosyltransferase activity	1.000e+00	916	1.000e+00	988	1.000e+00	2473	0.241385911181659	1384	1261	0.241385911179173	822	1261	1261	1261	1
0000187	activation of MAPK	1.000e+00	917	1.000e+00	989	3.862e-01	666	0.168561015269042	1137	2041	0.241616742141249	823	422	2018	2041	4
0003847	1-alkyl-2-acetylglycerophosphocholine esterase activity	1.000e+00	918	1.000e+00	990	1.000e+00	2474	0.242534456357581	1389	1267	0.242534456355283	824	1267	1267	1267	1
0008247	2-acetyl-1-alkylglycerophosphocholine esterase complex	1.000e+00	919	1.000e+00	991	1.000e+00	2475	0.242534456357581	1390	1267	0.242534456355283	825	1267	1267	1267	1
0016627	oxidoreductase activity\, acting on the CH-CH group of donors	2.224e-01	244	5.369e-01	590	4.501e-01	738	0.0843849915756235	784	699	0.243186763276071	826	699	2570	3520	12
0004815	aspartate-tRNA ligase activity	1.000e+00	920	1.000e+00	992	1.000e+00	2479	0.243300153142211	1394	1271	0.243300153139357	827	1271	1271	1271	1
0006422	aspartyl-tRNA aminoacylation	1.000e+00	921	1.000e+00	993	1.000e+00	2481	0.243300153142211	1393	1271	0.243300153139357	828	1271	1271	1271	1
0016458	gene silencing	1.000e+00	922	1.000e+00	994	1.000e+00	2486	0.187775005067358	1205	2264	0.243686009599502	829	1480	1480	2264	2
0016620	oxidoreductase activity\, acting on the aldehyde or oxo group of donors\, NAD or NADP as acceptor	1.000e+00	923	2.561e-01	431	4.568e-01	767	0.0268647075948882	402	787	0.24373193813082	830	727	787	4098	5
0030041	actin filament polymerization	1.000e+00	924	1.000e+00	995	1.000e+00	2491	0.154398512412603	1074	2053	0.243980085457002	831	1693	1693	2053	2
0005543	phospholipid binding	1.917e-01	230	4.786e-01	574	3.658e-01	649	0.0584783904466974	621	2336	0.246439349503721	832	1267	1870	3405	11
0042133	neurotransmitter metabolism	1.000e+00	925	2.561e-01	434	4.568e-01	768	0.0696428948629229	678	1121	0.246905012073716	833	1066	1121	4014	5
0004709	MAP kinase kinase kinase activity	1.000e+00	926	1.000e+00	996	1.000e+00	2499	0.182807746689753	1190	1426	0.247080259646726	834	946	1426	3680	2
0042440	pigment metabolism	1.000e+00	927	1.000e+00	997	3.862e-01	707	0.193833742955806	1226	2155	0.247344300352044	835	453	1872	2155	4
0048066	pigmentation	1.000e+00	928	1.000e+00	998	3.862e-01	706	0.193833742955806	1227	2155	0.247344300352044	836	453	1872	2155	4
0006897	endocytosis	1.000e+00	929	4.839e-01	577	8.486e-01	1018	0.0423289027806405	520	1375	0.247426259133898	837	1099	2647	3570	26
0006889	regulation of calcium in ER	1.000e+00	930	1.000e+00	999	1.000e+00	2516	0.247511485454582	1401	1293	0.247511485451761	838	1293	1293	1293	1
0007586	digestion	1.000e+00	931	1.000e+00	1000	1.000e+00	2517	0.0869620804580597	807	2315	0.247806373190261	839	1680	2063	2315	3
0003909	DNA ligase activity	1.000e+00	932	1.000e+00	1001	1.000e+00	2522	0.251531393570363	1407	1314	0.251531393568147	840	1314	1314	1314	1
0003910	DNA ligase (ATP) activity	1.000e+00	933	1.000e+00	1002	1.000e+00	2529	0.251531393570363	1409	1314	0.251531393568147	841	1314	1314	1314	1
0000012	single strand break repair	1.000e+00	934	1.000e+00	1003	1.000e+00	2531	0.251531393570363	1408	1314	0.251531393568147	842	1314	1314	1314	1
0006221	pyrimidine nucleotide biosynthesis	1.000e+00	935	3.392e-01	486	1.876e-01	361	0.149043584374289	1062	119	0.252645015966549	843	552	1716	3694	7
0003706	ligand-regulated transcription factor activity	1.000e+00	936	1.000e+00	1004	1.000e+00	2541	0.245758541194086	1396	2590	0.252740817928126	844	1215	1215	2590	2
0005730	nucleolus	1.000e+00	937	1.000e+00	1005	1.000e+00	2546	0.0396670983514883	498	3358	0.253908464071129	845	1275	2019	2952	14
0006886	intracellular protein transport	6.823e-01	376	2.494e-01	409	3.654e-01	646	0.096937985489921	846	2705	0.254488299264317	846	1099	2557	3971	55
0000238	zygotene	1.000e+00	938	1.000e+00	1006	1.000e+00	2550	0.254594180707492	1415	1330	0.254594180704441	847	1330	1330	1330	1
0005716	synaptonemal complex	1.000e+00	939	1.000e+00	1007	1.000e+00	2551	0.254594180707492	1413	1330	0.254594180704441	848	1330	1330	1330	1
0007130	synaptonemal complex formation	1.000e+00	940	1.000e+00	1008	1.000e+00	2559	0.254594180707492	1414	1330	0.254594180704441	849	1330	1330	1330	1
0007129	synapsis	1.000e+00	941	1.000e+00	1009	1.000e+00	2560	0.254594180707492	1417	1330	0.254594180704441	850	1330	1330	1330	1
0000230	nuclear mitotic chromosome	1.000e+00	942	1.000e+00	1010	1.000e+00	2566	0.254594180707492	1416	1330	0.254594180704441	851	1330	1330	1330	1
0008632	apoptotic program	1.000e+00	943	2.107e-01	386	3.862e-01	692	0.0720910637240383	698	622	0.254844056681072	852	200	622	3491	4
0004822	isoleucine-tRNA ligase activity	1.000e+00	944	1.000e+00	1011	1.000e+00	2584	0.255168453295496	1421	1333	0.255168453292496	853	1333	1333	1333	1
0006428	isoleucyl-tRNA aminoacylation	1.000e+00	945	1.000e+00	1012	1.000e+00	2591	0.255168453295496	1420	1333	0.255168453292496	854	1333	1333	1333	1
0016310	phosphorylation	2.210e-01	242	4.377e-01	545	3.736e-01	660	0.0335588081981643	458	4171	0.258455606920105	855	1062	2595	3675	116
0045090	retroviral genome replication	1.000e+00	946	1.000e+00	1013	1.000e+00	2594	0.169809937728905	1142	2153	0.259228592725355	856	1695	1695	2153	1
0045091	regulation of retroviral genome replication	1.000e+00	947	1.000e+00	1014	1.000e+00	2600	0.169809937728905	1145	2153	0.259228592725355	857	1695	1695	2153	1
0030593	neutrophil chemotaxis	1.000e+00	948	1.000e+00	1015	1.000e+00	2602	0.169809937728905	1144	2153	0.259228592725355	858	1695	1695	2153	1
0005153	interleukin-8 receptor binding	1.000e+00	949	1.000e+00	1016	1.000e+00	2603	0.169809937728905	1143	2153	0.259228592725355	859	1695	1695	2153	1
0030595	immune cell chemotaxis	1.000e+00	950	1.000e+00	1017	1.000e+00	2609	0.169809937728905	1146	2153	0.259228592725355	860	1695	1695	2153	1
0017176	phosphatidylinositol N-acetylglucosaminyltransferase activity	1.000e+00	951	1.000e+00	1018	2.165e-01	476	0.165226458891855	1125	451	0.259836452918097	861	451	451	3401	2
0004586	ornithine decarboxylase activity	1.000e+00	952	1.000e+00	1019	1.000e+00	2616	0.261102603371892	1453	1364	0.261102603369066	862	1364	1364	1364	1
0008474	palmitoyl-(protein) hydrolase activity	1.000e+00	953	1.000e+00	1020	1.000e+00	2639	0.261485451764829	1458	1366	0.261485451761103	863	1366	1366	1366	1
0005530	lectin	1.000e+00	954	1.000e+00	1021	1.000e+00	2640	0.250060912698583	1406	700	0.261664435756307	864	700	700	3164	2
0030150	mitochondrial matrix protein import	1.000e+00	955	1.000e+00	1022	1.000e+00	2662	0.261676875960039	1460	1367	0.261676875957121	865	1367	1367	1367	1
0007001	chromosome organization and biogenesis (sensu Eukarya)	1.808e-02	34	8.130e-02	198	2.592e-01	516	0.0077609006391984	171	123	0.261943946343211	866	1076	2446	3860	49
0004684	calmodulin-dependent protein kinase I activity	1.000e+00	956	1.000e+00	1023	1.000e+00	2679	0.262059724351522	1461	1369	0.262059724349158	867	1369	1369	1369	1
0042175	nuclear envelope-endoplasmic reticulum network	2.072e-01	239	1.485e-01	290	4.087e-01	725	0.0428263630247779	523	19	0.263323554883621	868	1282	1648	3435	9
0003727	single-stranded RNA binding	1.000e+00	957	2.107e-01	378	3.862e-01	682	0.19846701458682	1238	281	0.264519118721101	869	281	2096	2202	4
0008143	poly(A) binding	1.000e+00	958	2.107e-01	380	3.862e-01	678	0.19846701458682	1239	281	0.264519118721101	870	281	2096	2202	4
0046112	nucleobase biosynthesis	9.215e-02	172	2.561e-01	418	4.568e-01	751	0.00573173922868177	147	6	0.264550694544944	871	1884	2606	2632	4
0007164	establishment of tissue polarity	1.000e+00	959	1.000e+00	1024	1.000e+00	2709	0.173936974492492	1165	2179	0.264572178645697	872	1704	1704	2179	1
0016461	unconventional myosin	1.000e+00	960	1.000e+00	1025	1.000e+00	2721	0.264739663095891	1464	1383	0.264739663093415	873	1383	1383	1383	1
0040007	growth	1.434e-01	204	3.772e-01	511	2.320e-01	494	0.0152218595895403	275	10	0.26552954602675	874	541	1649	3408	8
0005786	signal recognition particle	1.000e+00	961	1.000e+00	1026	1.000e+00	2722	0.110586693033362	902	2508	0.265946272575988	875	1403	2294	2508	3
0007613	memory	1.000e+00	962	1.000e+00	1027	1.000e+00	2736	0.266271056663614	1465	1391	0.266271056661562	876	1391	1391	1391	1
0007611	learning and/or memory	1.000e+00	963	1.000e+00	1028	1.000e+00	2738	0.266271056663614	1466	1391	0.266271056661562	877	1391	1391	1391	1
0006091	energy pathways	7.119e-01	382	3.056e-01	473	1.940e-01	375	0.0136438682266809	243	800	0.266987610402747	878	787	2343	3926	57
0000287	magnesium ion binding	1.000e+00	964	1.000e+00	1029	9.232e-01	1068	0.0336285986795069	459	4743	0.268588805309143	879	1497	2378	3233	33
0017031	Rho interactor activity	1.000e+00	965	1.000e+00	1030	1.000e+00	2740	0.268950995410093	1472	1405	0.268950995405819	880	1405	1405	1405	1
0030429	kynureninase activity	1.000e+00	966	1.000e+00	1031	1.000e+00	2770	0.269716692192264	1473	1409	0.269716692189893	881	1409	1409	1409	1
0007162	negative regulation of cell adhesion	1.000e+00	967	1.000e+00	1032	1.000e+00	2771	0.141928386124694	1023	3207	0.269754515753244	882	810	1609	2974	3
0009889	regulation of biosynthesis	1.434e-01	206	3.772e-01	507	2.320e-01	492	0.125798155186677	967	87	0.270242624047726	883	448	1820	3994	7
0003901	DNA-directed RNA polymerase II activity	1.000e+00	968	1.000e+00	1033	1.000e+00	2787	0.270290964780307	1474	1412	0.270290964777948	884	1412	1412	1412	1
0005452	inorganic anion exchanger activity	1.000e+00	969	1.000e+00	1034	1.000e+00	2788	0.271248085760274	1479	1417	0.27124808575804	885	1417	1417	1417	1
0015106	bicarbonate transporter activity	1.000e+00	970	1.000e+00	1035	1.000e+00	2825	0.271248085760274	1480	1417	0.27124808575804	886	1417	1417	1417	1
0015380	anion exchanger activity	1.000e+00	971	1.000e+00	1036	1.000e+00	2843	0.271248085760274	1478	1417	0.27124808575804	887	1417	1417	1417	1
0015301	anion\:anion antiporter activity	1.000e+00	972	1.000e+00	1037	1.000e+00	2845	0.271248085760274	1477	1417	0.27124808575804	888	1417	1417	1417	1
0042808	neuronal Cdc2-like kinase binding	1.000e+00	973	1.000e+00	1038	1.000e+00	2849	0.271630934152854	1484	1419	0.271630934150077	889	1419	1419	1419	1
0045664	regulation of neuron differentiation	1.000e+00	974	1.000e+00	1039	1.000e+00	2860	0.271630934152854	1483	1419	0.271630934150077	890	1419	1419	1419	1
0005595	collagen type XII	1.000e+00	975	1.000e+00	1040	1.000e+00	2865	0.271822358348496	1485	1420	0.271822358346095	891	1420	1420	1420	1
0004840	ubiquitin conjugating enzyme activity	1.000e+00	976	1.664e-02	71	9.784e-02	144	0.0124940585358383	225	270	0.272286977783994	892	270	2406	4635	10
0008639	small protein conjugating enzyme activity	1.000e+00	977	1.664e-02	70	9.784e-02	145	0.0124940585358383	226	270	0.272286977783994	893	270	2406	4635	10
0005070	SH3/SH2 adaptor protein activity	1.000e+00	978	1.000e+00	1041	8.584e-01	1024	0.0456953841099888	552	3021	0.272766571765405	894	1046	2247	2984	16
0017149	protein biosynthesis inhibitor activity	1.000e+00	979	1.000e+00	1042	1.000e+00	2883	0.164332559574479	1119	2118	0.273080986454766	895	1820	1820	2118	2
0000796	condensin complex	1.000e+00	980	1.000e+00	1043	1.000e+00	2900	0.274119448700394	1493	1432	0.274119448698315	896	1432	1432	1432	1
0000797	condensin core heterodimer	1.000e+00	981	1.000e+00	1044	1.000e+00	2906	0.274119448700394	1494	1432	0.274119448698315	897	1432	1432	1432	1
0000793	condensed chromosome	1.000e+00	982	1.000e+00	1045	1.000e+00	2908	0.274119448700394	1492	1432	0.274119448698315	898	1432	1432	1432	1
0042393	histone binding	1.000e+00	983	1.000e+00	1046	1.000e+00	2911	0.274119448700394	1491	1432	0.274119448698315	899	1432	1432	1432	1
0007097	nuclear migration	1.000e+00	984	1.000e+00	1047	1.000e+00	2912	0.274310872897584	1495	1433	0.274310872894334	900	1433	1433	1433	1
0015931	nucleobase\, nucleoside\, nucleotide and nucleic acid transport	1.000e+00	985	1.000e+00	1048	1.000e+00	2914	0.19335641885974	1224	863	0.274349174862324	901	863	1808	2887	5
0003708	retinoic acid receptor activity	1.000e+00	986	1.000e+00	1049	1.000e+00	2918	0.27526799387676	1496	1438	0.275267993874426	902	1438	1438	1438	1
0046916	transition metal ion homeostasis	1.000e+00	987	2.561e-01	433	4.568e-01	766	0.217523588482887	1314	250	0.275536921426633	903	1117	1947	3731	5
0006690	icosanoid metabolism	1.000e+00	988	1.000e+00	1050	7.051e-01	960	0.11462003175253	916	3529	0.27557200741402	904	1259	2319	3162	10
0019904	protein domain specific binding	7.442e-02	146	1.826e-02	75	6.748e-02	116	0.0156546753284651	281	277	0.275594925782315	905	79	277	3773	3
0003828	alpha-N-acetylneuraminate alpha-2\,8-sialyltransferase activity	1.000e+00	989	1.000e+00	1051	1.000e+00	2922	0.275842266466205	1497	1441	0.275842266462481	906	1441	1441	1441	1
0001558	regulation of cell growth	6.539e-02	141	1.291e-01	283	4.714e-01	792	0.0219150996823998	347	145	0.275929387001936	907	1595	1824	3773	19
0004726	non-membrane spanning protein tyrosine phosphatase activity	1.000e+00	990	1.000e+00	1052	1.000e+00	2932	0.123793608662953	959	1149	0.275965554222169	908	604	1149	4531	3
0004251	Xaa-Pro dipeptidase activity	1.000e+00	991	1.000e+00	1053	1.000e+00	2936	0.276416539054417	1499	1444	0.276416539050536	909	1444	1444	1444	1
0008472	metallocarboxypeptidase D activity	1.000e+00	992	1.000e+00	1054	1.000e+00	2945	0.276416539054417	1498	1444	0.276416539050536	910	1444	1444	1444	1
0015728	mevalonate transport	1.000e+00	993	1.000e+00	1055	1.000e+00	2951	0.276990811642137	1502	1447	0.276990811638591	911	1447	1447	1447	1
0015130	mevalonate transporter activity	1.000e+00	994	1.000e+00	1056	1.000e+00	2953	0.276990811642137	1503	1447	0.276990811638591	912	1447	1447	1447	1
0006752	group transfer coenzyme metabolism	1.000e+00	995	4.786e-01	569	1.235e-01	325	0.0397738929039355	500	658	0.277435488556617	913	385	2175	4593	10
0005844	polysome	1.000e+00	996	1.000e+00	1057	1.000e+00	2955	0.270854132346815	1475	2719	0.278565408393602	914	1254	1254	2719	2
0007189	G-protein signaling\, adenylate cyclase activating pathway	1.000e+00	997	1.000e+00	1058	1.000e+00	2958	0.138231386596316	1011	3279	0.27908249416929	915	1065	2018	2783	8
0007190	adenylate cyclase activation	1.000e+00	998	1.000e+00	1059	1.000e+00	2963	0.138231386596316	1012	3279	0.27908249416929	916	1065	2018	2783	8
0006678	glucosylceramide metabolism	1.000e+00	999	1.000e+00	1060	1.000e+00	2968	0.279096477798068	1512	1458	0.279096477794793	917	1458	1458	1458	1
0008120	ceramide glucosyltransferase activity	1.000e+00	1000	1.000e+00	1061	1.000e+00	2969	0.279096477798068	1517	1458	0.279096477794793	918	1458	1458	1458	1
0046520	sphingoid biosynthesis	1.000e+00	1001	1.000e+00	1062	1.000e+00	2970	0.279096477798068	1515	1458	0.279096477794793	919	1458	1458	1458	1
0006679	glucosylceramide biosynthesis	1.000e+00	1002	1.000e+00	1063	1.000e+00	2971	0.279096477798068	1513	1458	0.279096477794793	920	1458	1458	1458	1
0046513	ceramide biosynthesis	1.000e+00	1003	1.000e+00	1064	1.000e+00	2972	0.279096477798068	1514	1458	0.279096477794793	921	1458	1458	1458	1
0046476	glycosylceramide biosynthesis	1.000e+00	1004	1.000e+00	1065	1.000e+00	2973	0.279096477798068	1516	1458	0.279096477794793	922	1458	1458	1458	1
0006399	tRNA metabolism	1.000e+00	1005	1.000e+00	1066	5.192e-01	830	0.162248611926052	1102	643	0.279721293624211	923	643	2121	3804	6
0008021	synaptic vesicle	1.000e+00	1006	1.000e+00	1067	6.668e-01	948	0.0916966253791451	827	1537	0.280620060053564	924	866	1537	3579	9
0007048	oncogenesis	1.117e-01	185	9.021e-02	203	2.572e-01	514	0.0172089020196718	300	176	0.281875194360086	925	1202	1871	3817	30
0045814	negative regulation of gene expression\, epigenetic	1.000e+00	1007	1.000e+00	1068	1.000e+00	2984	0.283307810109421	1525	1480	0.283307810107198	926	1480	1480	1480	1
0016440	transcriptional gene silencing	1.000e+00	1008	1.000e+00	1069	1.000e+00	2986	0.283307810109421	1527	1480	0.283307810107198	927	1480	1480	1480	1
0006342	chromatin silencing	1.000e+00	1009	1.000e+00	1070	1.000e+00	2987	0.283307810109421	1526	1480	0.283307810107198	928	1480	1480	1480	1
0045211	postsynaptic membrane	1.000e+00	1010	1.000e+00	1071	1.000e+00	2992	0.283882082698509	1530	1483	0.283882082695253	929	1483	1483	1483	1
0005802	Golgi trans face	1.000e+00	1011	1.000e+00	1072	1.000e+00	2998	0.283882082698509	1529	1483	0.283882082695253	930	1483	1483	1483	1
0015031	protein transport	7.230e-01	383	8.256e-02	201	2.212e-01	482	0.0820495348594307	772	5031	0.283940338417235	931	1099	2557	4010	61
0006403	RNA localization	1.000e+00	1012	1.000e+00	1073	1.000e+00	3002	0.0728023459509126	702	863	0.283956502029714	932	747	863	4736	3
0050657	nucleic acid transport	1.000e+00	1013	1.000e+00	1074	1.000e+00	3003	0.0728023459509126	701	863	0.283956502029714	933	747	863	4736	3
0006406	mRNA-nucleus export	1.000e+00	1014	1.000e+00	1075	1.000e+00	1134	0.0728023459509126	704	863	0.283956502029714	934	747	863	4736	3
0006405	RNA-nucleus export	1.000e+00	1015	1.000e+00	1076	1.000e+00	1135	0.0728023459509126	703	863	0.283956502029714	935	747	863	4736	3
0050658	RNA transport	1.000e+00	1016	1.000e+00	1077	1.000e+00	1136	0.0728023459509126	700	863	0.283956502029714	936	747	863	4736	3
0006099	tricarboxylic acid cycle	1.000e+00	1017	1.000e+00	1078	6.748e-02	121	0.0413469378386884	509	461	0.283964472437585	937	431	461	3903	4
0000003	reproduction	1.000e+00	1018	7.285e-01	695	7.374e-01	975	0.0186876676520268	317	3969	0.284035489553589	938	1152	2484	3777	20
0019953	sexual reproduction	1.000e+00	1019	7.285e-01	697	7.374e-01	974	0.0186876676520268	316	3969	0.284035489553589	939	1152	2484	3777	20
0005794	Golgi apparatus	2.696e-01	267	5.945e-01	635	8.734e-01	1027	0.043647649432253	532	33	0.284218483556541	940	1392	2478	3603	53
0003680	AT DNA binding	1.000e+00	1020	1.000e+00	1079	1.000e+00	1137	0.284839203679231	1531	1488	0.284839203675345	941	1488	1488	1488	1
0005515	protein binding	1.337e-01	199	4.065e-01	527	6.281e-01	917	0.0508050146792271	579	82	0.286449653265358	942	1383	2453	3841	281
0004050	apyrase activity	1.000e+00	1021	1.000e+00	1080	1.000e+00	1138	0.286562021441806	1534	1497	0.28656202143951	943	1497	1497	1497	1
0042624	ATPase activity\, uncoupled	1.000e+00	1022	1.000e+00	1081	1.000e+00	1139	0.286562021441806	1533	1497	0.28656202143951	944	1497	1497	1497	1
0005525	GTP binding	3.960e-01	307	1.938e-02	77	1.864e-01	360	0.0161348990580542	288	151	0.287052472333588	945	1187	2604	3886	64
0019001	guanyl nucleotide binding	3.960e-01	308	1.938e-02	78	1.864e-01	359	0.0161348990580542	287	151	0.287052472333588	946	1187	2604	3886	64
0006793	phosphorus metabolism	3.627e-01	300	5.680e-01	611	3.669e-01	656	0.0376770721918484	481	4279	0.287811781641159	947	1062	2686	3789	147
0006796	phosphate metabolism	3.627e-01	299	5.680e-01	612	3.669e-01	655	0.0376770721918484	480	4279	0.287811781641159	948	1062	2686	3789	147
0000118	histone deacetylase complex	1.000e+00	1023	1.000e+00	1082	1.000e+00	1140	0.288093415010768	1536	1505	0.288093415007657	949	1505	1505	1505	1
0007389	pattern specification	1.000e+00	1024	1.000e+00	1083	1.445e-01	343	0.0593220550518722	625	361	0.288442845963861	950	361	2286	3264	6
0006023	aminoglycan biosynthesis	5.635e-02	122	1.626e-01	300	3.066e-01	574	0.0108736168334466	206	19	0.288908294108261	951	19	2253	4112	3
0006024	glycosaminoglycan biosynthesis	5.635e-02	128	1.626e-01	310	3.066e-01	573	0.0108736168334466	207	19	0.288908294108261	952	19	2253	4112	3
0004849	uridine kinase activity	1.000e+00	1025	1.626e-01	312	3.066e-01	569	0.0766443964251687	736	137	0.289170036500656	953	137	2866	3383	2
0005207	extracellular matrix glycoprotein	1.000e+00	1026	1.000e+00	1084	1.000e+00	1141	0.155550535330923	1081	1303	0.289300949493187	954	773	1303	4311	3
0008360	regulation of cell shape	1.000e+00	1027	1.000e+00	1085	1.000e+00	1142	0.289433384381946	1538	1512	0.289433384379786	955	1512	1512	1512	1
0007275	development	3.634e-01	301	5.609e-01	603	2.438e-01	512	0.0194346549554652	323	4202	0.289740443681162	956	1345	2594	3816	332
0050046	lathosterol oxidase activity	1.000e+00	1028	1.000e+00	1086	1.000e+00	1143	0.290007656971082	1543	1515	0.290007656967841	957	1515	1515	1515	1
0000248	C-5 sterol desaturase activity	1.000e+00	1029	1.000e+00	1087	1.000e+00	1144	0.290007656971082	1544	1515	0.290007656967841	958	1515	1515	1515	1
0008015	circulation	1.000e+00	1030	8.588e-01	739	1.710e-01	353	0.0760734651564288	735	479	0.290149665050235	959	1520	2203	3809	31
0008408	3'-5' exonuclease activity	1.000e+00	1031	1.000e+00	1088	2.165e-01	428	0.185738644510863	1196	510	0.290334656684063	960	510	510	3537	2
0016887	ATPase activity	2.553e-01	263	8.003e-01	718	8.532e-01	1021	0.050523840744885	578	2426	0.290434798768391	961	1184	2264	3862	48
0005974	fibrinogen gamma chain	1.000e+00	1032	1.000e+00	1089	1.000e+00	1145	0.290964777951476	1550	1520	0.290964777947933	962	1520	1520	1520	1
0007243	protein kinase cascade	1.000e+00	1033	8.888e-01	749	2.465e-01	513	0.0865402585234458	801	4674	0.291244287330916	963	1130	2041	3847	35
0005804	secretory vesicle membrane	1.000e+00	1034	1.000e+00	1090	1.000e+00	1146	0.291347626342776	1553	1522	0.291347626339969	964	1522	1522	1522	1
0005652	nuclear lamina	1.000e+00	1035	1.626e-01	319	3.066e-01	593	0.158517810793328	1094	292	0.291662132207574	965	292	1317	4796	2
0006325	establishment and/or maintenance of chromatin architecture	7.329e-02	143	1.667e-01	337	3.690e-01	657	0.00976263399704135	197	1	0.292066896117755	966	1076	2446	3860	47
0009583	perception of light	1.000e+00	1036	8.670e-01	740	9.152e-01	1066	0.0630834614673533	641	2780	0.292256614922529	967	1366	2088	3612	34
0009416	response to light	1.000e+00	1037	8.670e-01	741	9.152e-01	1067	0.0630834614673533	642	2780	0.292256614922529	968	1366	2088	3612	34
0042990	regulation of transcription factor-nucleus import	1.000e+00	1038	1.000e+00	1091	1.000e+00	1147	0.292304747323489	1556	1527	0.292304747320061	969	1527	1527	1527	1
0042308	negative regulation of protein-nucleus import	1.000e+00	1039	1.000e+00	1092	1.000e+00	1148	0.292304747323489	1564	1527	0.292304747320061	970	1527	1527	1527	1
0046823	negative regulation of nucleocytoplasmic transport	1.000e+00	1040	1.000e+00	1093	1.000e+00	1149	0.292304747323489	1559	1527	0.292304747320061	971	1527	1527	1527	1
0042345	regulation of NF-kappaB-nucleus import	1.000e+00	1041	1.000e+00	1094	1.000e+00	1150	0.292304747323489	1557	1527	0.292304747320061	972	1527	1527	1527	1
0042347	negative regulation of NF-kappaB-nucleus import	1.000e+00	1042	1.000e+00	1095	1.000e+00	1151	0.292304747323489	1563	1527	0.292304747320061	973	1527	1527	1527	1
0042994	cytoplasmic sequestering of transcription factor	1.000e+00	1043	1.000e+00	1096	1.000e+00	1152	0.292304747323489	1555	1527	0.292304747320061	974	1527	1527	1527	1
0042991	transcription factor-nucleus import	1.000e+00	1044	1.000e+00	1097	1.000e+00	1153	0.292304747323489	1562	1527	0.292304747320061	975	1527	1527	1527	1
0042992	negative regulation of transcription factor-nucleus import	1.000e+00	1045	1.000e+00	1098	1.000e+00	1154	0.292304747323489	1566	1527	0.292304747320061	976	1527	1527	1527	1
0007253	cytoplasmic sequestering of NF-kappaB	1.000e+00	1046	1.000e+00	1099	1.000e+00	1155	0.292304747323489	1558	1527	0.292304747320061	977	1527	1527	1527	1
0046822	regulation of nucleocytoplasmic transport	1.000e+00	1047	1.000e+00	1100	1.000e+00	1156	0.292304747323489	1565	1527	0.292304747320061	978	1527	1527	1527	1
0042306	regulation of protein-nucleus import	1.000e+00	1048	1.000e+00	1101	1.000e+00	1157	0.292304747323489	1561	1527	0.292304747320061	979	1527	1527	1527	1
0042348	NF-kappaB protein-nucleus import	1.000e+00	1049	1.000e+00	1102	1.000e+00	1158	0.292304747323489	1560	1527	0.292304747320061	980	1527	1527	1527	1
0004145	diamine N-acetyltransferase activity	1.000e+00	1050	1.000e+00	1103	1.000e+00	1159	0.292496171519868	1567	1528	0.29249617151608	981	1528	1528	1528	1
0016747	transferase activity\, transferring groups other than amino-acyl groups	7.624e-02	154	4.048e-01	525	7.806e-01	995	0.0352893083287408	470	65	0.292667008659953	982	1413	2170	3591	21
0008415	acyltransferase activity	7.624e-02	155	4.048e-01	526	7.806e-01	996	0.0352893083287408	471	65	0.292667008659953	983	1413	2170	3591	21
0004033	aldo-keto reductase activity	1.000e+00	1051	1.000e+00	1104	3.862e-01	695	0.206023318833682	1276	3520	0.293480347301294	984	516	2201	2575	4
0042430	indole and derivative metabolism	1.000e+00	1052	1.000e+00	1105	1.000e+00	1160	0.259614970189035	1446	2662	0.294201107305702	985	1409	1409	2662	2
0042436	indole derivative catabolism	1.000e+00	1053	1.000e+00	1106	1.000e+00	1161	0.259614970189035	1447	2662	0.294201107305702	986	1409	1409	2662	2
0006586	indolalkylamine metabolism	1.000e+00	1054	1.000e+00	1107	1.000e+00	1162	0.259614970189035	1443	2662	0.294201107305702	987	1409	1409	2662	2
0042434	indole derivative metabolism	1.000e+00	1055	1.000e+00	1108	1.000e+00	1163	0.259614970189035	1442	2662	0.294201107305702	988	1409	1409	2662	2
0046218	indolalkylamine catabolism	1.000e+00	1056	1.000e+00	1109	1.000e+00	1164	0.259614970189035	1448	2662	0.294201107305702	989	1409	1409	2662	2
0042219	amino acid derivative catabolism	1.000e+00	1057	1.000e+00	1110	1.000e+00	1165	0.259614970189035	1449	2662	0.294201107305702	990	1409	1409	2662	2
0006568	tryptophan metabolism	1.000e+00	1058	1.000e+00	1111	1.000e+00	1166	0.259614970189035	1444	2662	0.294201107305702	991	1409	1409	2662	2
0006569	tryptophan catabolism	1.000e+00	1059	1.000e+00	1112	1.000e+00	1167	0.259614970189035	1450	2662	0.294201107305702	992	1409	1409	2662	2
0042402	biogenic amine catabolism	1.000e+00	1060	1.000e+00	1113	1.000e+00	1168	0.259614970189035	1445	2662	0.294201107305702	993	1409	1409	2662	2
0017157	regulation of exocytosis	1.000e+00	1061	1.000e+00	1114	1.000e+00	1169	0.294218989283591	1570	1537	0.294218989280245	994	1537	1537	1537	1
0017158	regulation of calcium ion dependent exocytosis	1.000e+00	1062	1.000e+00	1115	1.000e+00	1170	0.294218989283591	1569	1537	0.294218989280245	995	1537	1537	1537	1
0017156	calcium ion dependent exocytosis	1.000e+00	1063	1.000e+00	1116	1.000e+00	1171	0.294218989283591	1568	1537	0.294218989280245	996	1537	1537	1537	1
0006997	nuclear organization and biogenesis	1.924e-02	65	8.729e-02	202	2.763e-01	523	0.00839514654154097	181	123	0.294308312946872	997	1076	2446	3860	50
0008227	amine receptor activity	1.000e+00	1064	1.000e+00	1117	3.066e-01	599	0.223332669557295	1321	422	0.294560160701927	998	422	1751	4254	3
0001527	microfibril	1.000e+00	1065	1.000e+00	1118	1.000e+00	1172	0.295558958655284	1572	1544	0.295558958652374	999	1544	1544	1544	1
0016634	oxidoreductase activity\, acting on the CH-CH group of donors\, oxygen as acceptor	1.000e+00	1066	1.000e+00	1119	1.000e+00	1173	0.241976969578666	1387	2570	0.29646746709796	1000	1515	1515	2570	2
0008034	lipoprotein binding	1.000e+00	1067	1.000e+00	1120	1.000e+00	1174	0.121312676719966	950	1391	0.296619367792851	1001	1105	1391	2998	5
0005021	vascular endothelial growth factor receptor activity	1.000e+00	1068	3.392e-01	483	1.876e-01	362	0.115050106706391	918	447	0.296660320605038	1002	447	2167	3789	6
0015718	monocarboxylic acid transport	1.000e+00	1069	1.000e+00	1121	6.235e-01	914	0.18630268656836	1200	1545	0.297010441526645	1003	1283	1545	2828	7
0048176	regulation of hepacyte growth factor biosynthesis	1.000e+00	1070	1.000e+00	1122	1.000e+00	1175	0.298047473204094	1579	1557	0.298047473200613	1004	1557	1557	1557	1
0046812	host cell surface binding	1.000e+00	1071	1.000e+00	1123	1.000e+00	1176	0.298047473204094	1580	1557	0.298047473200613	1005	1557	1557	1557	1
0048175	hepatocyte growth factor biosynthesis	1.000e+00	1072	1.000e+00	1124	1.000e+00	1177	0.298047473204094	1578	1557	0.298047473200613	1006	1557	1557	1557	1
0046789	host cell surface receptor binding	1.000e+00	1073	1.000e+00	1125	1.000e+00	1178	0.298047473204094	1582	1557	0.298047473200613	1007	1557	1557	1557	1
0048178	negative regulation of hepacyte growth factor biosynthesis	1.000e+00	1074	1.000e+00	1126	1.000e+00	1179	0.298047473204094	1581	1557	0.298047473200613	1008	1557	1557	1557	1
0019933	cAMP-mediated signaling	1.000e+00	1075	1.000e+00	1127	7.051e-01	968	0.21584877467325	1313	3279	0.29822366002183	1009	1065	2018	3279	10
0007188	G-protein signaling\, coupled to cAMP nucleotide second messenger	1.000e+00	1076	1.000e+00	1128	7.051e-01	969	0.21584877467325	1312	3279	0.29822366002183	1010	1065	2018	3279	10
0008324	cation transporter activity	1.000e+00	1077	8.902e-01	750	6.140e-01	899	0.0872453788416215	808	2539	0.298298936851389	1011	1290	2343	3675	59
0007601	vision	1.000e+00	1078	8.588e-01	738	9.065e-01	1056	0.0631388105711666	643	2240	0.298691059509061	1012	1366	2088	3612	33
0006807	nitrogen metabolism	1.000e+00	1079	9.058e-02	206	2.769e-01	535	0.0329644765074088	452	171	0.299856237065405	1013	1112	1619	4563	9
0004879	ligand-dependent nuclear receptor activity	2.373e-01	252	5.635e-01	604	4.898e-01	806	0.0948322791393132	840	37	0.300140565315532	1014	1232	1993	3744	14
0006918	induction of apoptosis by p53	1.000e+00	1080	1.000e+00	1129	1.000e+00	1180	0.300153139361048	1586	1568	0.300153139356815	1015	1568	1568	1568	1
0005180	peptide hormone	1.000e+00	1081	1.000e+00	1130	1.000e+00	1181	0.0744559842567299	724	1455	0.300240824668601	1016	858	1455	3634	8
0000049	tRNA binding	1.000e+00	1082	1.000e+00	1131	1.000e+00	1182	0.18433938550185	1194	1057	0.301752502361349	1017	643	1057	3380	4
0006518	peptide metabolism	1.000e+00	1083	1.000e+00	1132	1.000e+00	1183	0.302833078104255	1589	1582	0.302833078101072	1018	1582	1582	1582	1
0007588	excretion	1.000e+00	1084	1.000e+00	1133	1.235e-01	322	0.0850113635801274	792	838	0.303406263638331	1019	600	2816	3681	11
0006465	signal peptide processing	1.000e+00	1085	1.000e+00	1134	1.000e+00	1184	0.303598774888871	1591	1586	0.303598774885145	1020	1586	1586	1586	1
0016485	protein processing	1.000e+00	1086	1.000e+00	1135	1.000e+00	1185	0.303598774888871	1590	1586	0.303598774885145	1021	1586	1586	1586	1
0046328	regulation of JNK cascade	1.000e+00	1087	1.000e+00	1136	1.000e+00	1186	0.304364471671833	1594	1590	0.304364471669219	1022	1590	1590	1590	1
0019894	kinesin binding	1.000e+00	1088	1.000e+00	1137	1.000e+00	1187	0.304364471671833	1593	1590	0.304364471669219	1023	1590	1590	1590	1
0005078	MAP-kinase scaffold activity	1.000e+00	1089	1.000e+00	1138	1.000e+00	1188	0.304364471671833	1595	1590	0.304364471669219	1024	1590	1590	1590	1
0016181	synaptic vesicle transport	1.000e+00	1090	1.000e+00	1139	1.000e+00	1189	0.13001977074258	980	2647	0.304940470843426	1025	1537	2321	2647	3
0006398	histone mRNA 3'-end processing	1.000e+00	1091	1.000e+00	1140	1.000e+00	1190	0.305513016848663	1597	1596	0.305513016845329	1026	1596	1596	1596	1
0009165	nucleotide biosynthesis	4.300e-01	316	5.027e-01	579	2.346e-01	495	0.0328644761701706	451	6	0.306112631990868	1027	1289	2343	3809	28
0008796	bis(5'-nucleosyl)-tetraphosphatase activity	1.000e+00	1092	1.000e+00	1141	1.000e+00	1191	0.306278713633676	1599	1600	0.306278713629403	1028	1600	1600	1600	1
0008803	bis(5'-nucleosyl)-tetraphosphatase (symmetrical) activity	1.000e+00	1093	1.000e+00	1142	1.000e+00	1192	0.306278713633676	1598	1600	0.306278713629403	1029	1600	1600	1600	1
0004081	bis(5'-nucleosyl)-tetraphosphatase (asymmetrical) activity	1.000e+00	1094	1.000e+00	1143	1.000e+00	1193	0.306278713633676	1600	1600	0.306278713629403	1030	1600	1600	1600	1
0004727	prenylated protein tyrosine phosphatase activity	1.000e+00	1095	1.000e+00	1144	1.000e+00	1194	0.258229963468308	1439	3327	0.306686206379444	1031	922	2269	3327	3
0046148	pigment biosynthesis	1.000e+00	1096	1.000e+00	1145	3.066e-01	580	0.238280530205246	1377	453	0.306820676243185	1032	453	2155	3911	3
0005973	fibrinogen beta chain	1.000e+00	1097	1.000e+00	1146	1.000e+00	1195	0.306852986220812	1602	1603	0.306852986217458	1033	1603	1603	1603	1
0004364	glutathione transferase activity	1.266e-01	194	5.698e-02	108	3.701e-02	84	0.0146552438585992	263	11	0.307064713673237	1034	178	3221	3577	7
0006468	protein amino acid phosphorylation	1.852e-01	226	3.576e-01	503	3.655e-01	647	0.0674561459867527	671	4161	0.307128602708365	1035	1242	2640	3642	107
0004896	hematopoietin/interferon-class (D200-domain) cytokine receptor activity	1.000e+00	1098	6.756e-01	668	9.020e-01	1046	0.0346700307291973	467	3948	0.307493428898225	1036	1208	2405	3584	16
0000315	organellar large ribosomal subunit	1.000e+00	1099	1.626e-01	333	3.066e-01	575	0.158138876074742	1093	1315	0.308166802467892	1037	299	1315	4915	3
0005762	mitochondrial large ribosomal subunit	1.000e+00	1100	1.626e-01	334	3.066e-01	605	0.158138876074742	1092	1315	0.308166802467892	1038	299	1315	4915	3
0005798	Golgi vesicle	1.000e+00	1101	1.000e+00	1147	1.000e+00	1196	0.273744296858562	1488	772	0.309238209682607	1039	772	772	3391	2
0006953	acute-phase response	1.000e+00	1102	1.000e+00	1148	1.000e+00	1197	0.0639728513749965	651	2628	0.30942607829665	1040	1846	2149	2327	4
0016806	dipeptidyl-peptidase and tripeptidyl-peptidase activity	1.000e+00	1103	1.000e+00	1149	1.000e+00	1198	0.357025366953829	1748	1035	0.309568806670103	1041	1035	1035	3130	2
0008239	dipeptidyl-peptidase activity	1.000e+00	1104	1.000e+00	1150	1.000e+00	1199	0.357025366953829	1747	1035	0.309568806670103	1042	1035	1035	3130	2
0006526	arginine biosynthesis	1.000e+00	1105	1.000e+00	1151	1.000e+00	1200	0.309915773357389	1604	1619	0.309915773353752	1043	1619	1619	1619	1
0004055	argininosuccinate synthase activity	1.000e+00	1106	1.000e+00	1152	1.000e+00	1201	0.309915773357389	1605	1619	0.309915773353752	1044	1619	1619	1619	1
0001501	skeletal development	1.986e-01	233	4.523e-01	558	2.184e-01	480	0.0511860092820564	580	4677	0.311044685807357	1045	1293	2373	3943	42
0005230	extracellular ligand-gated ion channel activity	1.000e+00	1107	1.000e+00	1153	1.000e+00	1202	0.137171107522716	1004	1886	0.311181889986037	1046	776	1218	1886	4
0007203	phosphatidylinositol-4\,5-bisphosphate hydrolysis	1.000e+00	1108	1.000e+00	1154	1.000e+00	1203	0.262157323937272	1462	2675	0.31188728980796	1047	1504	1504	2675	2
0005945	6-phosphofructokinase complex	1.000e+00	1109	1.000e+00	1155	2.165e-01	415	0.147643506940884	1048	401	0.312717135792524	1048	401	401	3783	2
0003872	6-phosphofructokinase activity	1.000e+00	1110	1.000e+00	1156	2.165e-01	437	0.147643506940884	1047	401	0.312717135792524	1049	401	401	3783	2
0000902	cellular morphogenesis	1.000e+00	1111	3.392e-01	482	1.876e-01	366	0.14062192303702	1022	3948	0.312814837664685	1050	541	2619	3914	7
0004624	secreted phospholipase A2 activity	1.000e+00	1112	1.000e+00	1157	1.000e+00	1204	0.31336140888606	1614	1637	0.313361408882083	1051	1637	1637	1637	1
0015065	uridine nucleotide receptor activity	1.000e+00	1113	1.000e+00	1158	1.000e+00	1205	0.313552833081089	1616	1638	0.313552833078101	1052	1638	1638	1638	1
0045029	UDP-activated nucleotide receptor activity	1.000e+00	1114	1.000e+00	1159	1.000e+00	1206	0.313552833081089	1615	1638	0.313552833078101	1053	1638	1638	1638	1
0006002	fructose 6-phosphate metabolism	1.000e+00	1115	1.000e+00	1160	1.000e+00	1207	0.148041179379545	1053	2764	0.313984417634726	1054	1856	1952	2764	1
0004360	glutamine-fructose-6-phosphate transaminase (isomerizing) activity	1.000e+00	1116	1.000e+00	1161	1.000e+00	1208	0.148041179379545	1054	2764	0.313984417634726	1055	1856	1952	2764	1
0004278	granzyme B activity	1.000e+00	1117	1.000e+00	1162	1.000e+00	1209	0.314892802453464	1619	1645	0.31489280245023	1056	1645	1645	1645	1
0008075	receptor guanylate cyclase activity	1.000e+00	1118	1.000e+00	1163	1.000e+00	1210	0.315467075041622	1620	1648	0.315467075038285	1057	1648	1648	1648	1
0007168	receptor guanylyl cyclase signaling pathway	1.000e+00	1119	1.000e+00	1164	1.000e+00	1211	0.315467075041622	1622	1648	0.315467075038285	1058	1648	1648	1648	1
0005640	nuclear outer membrane	1.000e+00	1120	1.000e+00	1165	1.000e+00	1212	0.315467075041622	1621	1648	0.315467075038285	1059	1648	1648	1648	1
0003887	DNA-directed DNA polymerase activity	1.000e+00	1121	1.000e+00	1166	1.000e+00	1213	0.163085166680583	1114	3862	0.315732575369023	1060	1920	1945	2983	6
0016327	apicolateral plasma membrane	4.726e-01	329	5.732e-01	613	3.272e-01	633	0.0478431986385114	563	2492	0.315819193966417	1061	1721	2137	3851	28
0006306	DNA methylation	1.000e+00	1122	1.116e-01	230	2.165e-01	396	0.0846600719694597	785	226	0.316880551879625	1062	226	226	3983	2
0006305	DNA alkylation	1.000e+00	1123	1.116e-01	229	2.165e-01	401	0.0846600719694597	787	226	0.316880551879625	1063	226	226	3983	2
0009434	flagellum (sensu Eukarya)	1.000e+00	1124	1.000e+00	1167	1.000e+00	1214	0.317572741199586	1629	1659	0.317572741194487	1064	1659	1659	1659	1
0030317	sperm motility	1.000e+00	1125	1.000e+00	1168	1.000e+00	1215	0.317572741199586	1627	1659	0.317572741194487	1065	1659	1659	1659	1
0042995	cell projection	1.000e+00	1126	1.000e+00	1169	1.000e+00	1216	0.317572741199586	1626	1659	0.317572741194487	1066	1659	1659	1659	1
0019861	flagellum	1.000e+00	1127	1.000e+00	1170	1.000e+00	1217	0.317572741199586	1628	1659	0.317572741194487	1067	1659	1659	1659	1
0016746	transferase activity\, transferring acyl groups	8.187e-02	158	4.251e-01	540	7.997e-01	1002	0.0380555038604331	485	65	0.318097398138703	1068	1528	2184	3591	22
0016616	oxidoreductase activity\, acting on the CH-OH group of donors\, NAD or NADP as acceptor	1.000e+00	1128	5.210e-01	588	2.572e-01	515	0.0848229544911027	791	4548	0.31888888042278	1069	1092	2575	3715	29
0005576	extracellular	3.589e-01	298	6.049e-01	636	8.266e-01	1008	0.00164933139232564	89	5052	0.318995840970756	1070	1303	2579	3851	239
0004722	protein serine/threonine phosphatase activity	1.000e+00	1129	4.468e-01	551	3.217e-01	625	0.108922121758568	896	3505	0.31920902567313	1071	1956	2465	3093	9
0046130	purine ribonucleoside catabolism	1.000e+00	1130	1.000e+00	1171	1.000e+00	1218	0.319486983159665	1642	1669	0.319486983154671	1072	1669	1669	1669	1
0006152	purine nucleoside catabolism	1.000e+00	1131	1.000e+00	1172	1.000e+00	1219	0.319486983159665	1636	1669	0.319486983154671	1073	1669	1669	1669	1
0042454	ribonucleoside catabolism	1.000e+00	1132	1.000e+00	1173	1.000e+00	1220	0.319486983159665	1640	1669	0.319486983154671	1074	1669	1669	1669	1
0042278	purine nucleoside metabolism	1.000e+00	1133	1.000e+00	1174	1.000e+00	1221	0.319486983159665	1634	1669	0.319486983154671	1075	1669	1669	1669	1
0046128	purine ribonucleoside metabolism	1.000e+00	1134	1.000e+00	1175	1.000e+00	1222	0.319486983159665	1638	1669	0.319486983154671	1076	1669	1669	1669	1
0009119	ribonucleoside metabolism	1.000e+00	1135	1.000e+00	1176	1.000e+00	1223	0.319486983159665	1639	1669	0.319486983154671	1077	1669	1669	1669	1
0015961	diadenosine polyphosphate catabolism	1.000e+00	1136	1.000e+00	1177	1.000e+00	1224	0.319486983159665	1632	1669	0.319486983154671	1078	1669	1669	1669	1
0015956	bis(5'-nucleosidyl) oligophosphate metabolism	1.000e+00	1137	1.000e+00	1178	1.000e+00	1225	0.319486983159665	1635	1669	0.319486983154671	1079	1669	1669	1669	1
0015959	diadenosine polyphosphate metabolism	1.000e+00	1138	1.000e+00	1179	1.000e+00	1226	0.319486983159665	1637	1669	0.319486983154671	1080	1669	1669	1669	1
0015958	bis(5'-nucleosidyl) oligophosphate catabolism	1.000e+00	1139	1.000e+00	1180	1.000e+00	1227	0.319486983159665	1633	1669	0.319486983154671	1081	1669	1669	1669	1
0009164	nucleoside catabolism	1.000e+00	1140	1.000e+00	1181	1.000e+00	1228	0.319486983159665	1641	1669	0.319486983154671	1082	1669	1669	1669	1
0005789	endoplasmic reticulum membrane	1.917e-01	228	1.284e-01	278	3.658e-01	654	0.0393249577295428	496	19	0.319821099862479	1083	1282	2102	4147	8
0045941	positive regulation of transcription	3.792e-02	92	1.116e-01	233	2.165e-01	479	0.0330335930224898	455	87	0.320060368572407	1084	87	87	4141	2
0007626	locomotory behavior	1.000e+00	1141	1.000e+00	1182	1.000e+00	1229	0.311614518691444	1610	3542	0.320259477287316	1085	1133	1943	3542	2
0000151	ubiquitin ligase complex	1.000e+00	1142	1.000e+00	1183	1.000e+00	1230	0.320444104138276	1644	1674	0.320444104134763	1086	1674	1674	1674	1
0009108	coenzyme biosynthesis	1.000e+00	1143	5.887e-01	630	2.436e-01	504	0.0932363472513944	832	385	0.320704217926522	1087	658	2204	3947	13
0004772	sterol O-acyltransferase activity	1.000e+00	1144	1.000e+00	1184	1.000e+00	1231	0.321401225118768	1647	1679	0.321401225114855	1088	1679	1679	1679	1
0015247	aminophospholipid transporter activity	1.000e+00	1145	1.000e+00	1185	1.000e+00	1232	0.185919874536458	1199	2982	0.321630531767739	1089	1331	2315	2982	3
0004012	phospholipid-translocating ATPase activity	1.000e+00	1146	1.000e+00	1186	1.000e+00	1233	0.185919874536458	1198	2982	0.321630531767739	1090	1331	2315	2982	3
0006610	ribosomal protein-nucleus import	1.000e+00	1147	1.000e+00	1187	1.000e+00	1234	0.321975497705988	1649	1682	0.32197549770291	1091	1682	1682	1682	1
0006144	purine base metabolism	7.442e-02	148	2.107e-01	381	3.862e-01	687	0.00458758702983507	124	6	0.322043842656501	1092	6	2606	2632	3
0009113	purine base biosynthesis	7.442e-02	144	2.107e-01	379	3.862e-01	672	0.00458758702983507	125	6	0.322043842656501	1093	6	2606	2632	3
0006766	vitamin metabolism	1.434e-01	207	7.315e-02	186	2.320e-01	493	0.0160578786580708	284	132	0.322737679510922	1094	132	2204	3484	8
0015280	amiloride-sensitive sodium channel activity	1.000e+00	1148	1.000e+00	1188	2.165e-01	422	0.193321945372492	1223	532	0.323927361477503	1095	532	532	3719	2
0030833	regulation of actin polymerization	1.000e+00	1149	1.000e+00	1189	1.000e+00	1235	0.324081163862916	1655	1693	0.324081163859112	1096	1693	1693	1693	1
0030838	positive regulation of actin polymerization	1.000e+00	1150	1.000e+00	1190	1.000e+00	1236	0.324081163862916	1656	1693	0.324081163859112	1097	1693	1693	1693	1
0007172	signal complex formation	1.000e+00	1151	1.000e+00	1191	1.000e+00	1237	0.324081163862916	1657	1693	0.324081163859112	1098	1693	1693	1693	1
0015291	porter activity	1.000e+00	1152	4.214e-01	538	7.091e-01	972	0.0701066429124546	683	2024	0.324150615387437	1099	1411	2024	3542	37
0015290	electrochemical potential-driven transporter activity	1.000e+00	1153	4.214e-01	537	7.091e-01	971	0.0701066429124546	682	2024	0.324150615387437	1100	1411	2024	3542	37
0006081	aldehyde metabolism	1.000e+00	1154	1.000e+00	1192	3.066e-01	592	0.268065002055088	1469	516	0.324655396217109	1101	516	2201	3933	3
0016272	prefoldin complex	1.000e+00	1155	1.000e+00	1193	1.000e+00	1238	0.324655436450479	1658	1696	0.324655436447167	1102	1696	1696	1696	1
0003674	molecular_function	8.537e-02	159	4.402e-02	104	2.667e-01	519	0.00426015099045813	117	4964	0.32503638755413	1103	1297	2611	3936	2306
0006878	copper ion homeostasis	1.000e+00	1156	1.116e-01	245	2.165e-01	423	0.0934306206606931	834	250	0.325108079385441	1104	250	250	4008	2
0016477	cell migration	1.759e-01	223	1.091e-01	217	9.784e-02	140	0.0295008715797739	427	372	0.325381670052474	1105	372	2586	3777	9
0005739	mitochondrion	1.411e-01	202	2.546e-01	411	2.202e-01	481	0.0900212633548007	820	1090	0.325923493568917	1106	1078	2367	3926	99
0008067	metabotropic glutamate\, GABA-B-like receptor activity	1.000e+00	1157	1.000e+00	1194	2.165e-01	424	0.142332887375554	1026	386	0.325952526784115	1107	386	386	3877	2
0008133	collagenase activity	7.442e-02	153	2.107e-01	366	3.862e-01	702	0.0481249490907299	568	64	0.327293690978568	1108	64	2541	2769	4
0017106	activin inhibitor activity	1.000e+00	1158	1.116e-01	246	2.165e-01	425	0.0382975201867494	488	101	0.327474781746364	1109	101	101	4171	2
0007420	brain development	1.000e+00	1159	3.392e-01	490	5.745e-01	874	0.115559257346276	923	2943	0.327524215802822	1110	1419	2570	2943	7
0008370	obsolete cellular component	2.171e-02	70	3.970e-02	99	3.113e-01	619	0.00609411474801451	149	156	0.328042975027759	1111	1057	2695	4027	52
0009314	response to radiation	1.000e+00	1160	8.747e-01	744	9.232e-01	1069	0.0739870612390401	722	3687	0.32822898378579	1112	1366	2169	3612	35
0009179	purine ribonucleoside diphosphate metabolism	1.000e+00	1161	1.000e+00	1195	1.000e+00	1239	0.328483920372192	1675	1716	0.328483920367534	1113	1716	1716	1716	1
0009182	purine deoxyribonucleoside diphosphate metabolism	1.000e+00	1162	1.000e+00	1196	1.000e+00	1240	0.328483920372192	1672	1716	0.328483920367534	1114	1716	1716	1716	1
0009135	purine nucleoside diphosphate metabolism	1.000e+00	1163	1.000e+00	1197	1.000e+00	1241	0.328483920372192	1674	1716	0.328483920367534	1115	1716	1716	1716	1
0009151	purine deoxyribonucleotide metabolism	1.000e+00	1164	1.000e+00	1198	1.000e+00	1242	0.328483920372192	1676	1716	0.328483920367534	1116	1716	1716	1716	1
0006173	dADP biosynthesis	1.000e+00	1165	1.000e+00	1199	1.000e+00	1243	0.328483920372192	1678	1716	0.328483920367534	1117	1716	1716	1716	1
0009183	purine deoxyribonucleoside diphosphate biosynthesis	1.000e+00	1166	1.000e+00	1200	1.000e+00	1244	0.328483920372192	1677	1716	0.328483920367534	1118	1716	1716	1716	1
0009185	ribonucleoside diphosphate metabolism	1.000e+00	1167	1.000e+00	1201	1.000e+00	1245	0.328483920372192	1673	1716	0.328483920367534	1119	1716	1716	1716	1
0009189	deoxyribonucleoside diphosphate biosynthesis	1.000e+00	1168	1.000e+00	1202	1.000e+00	1246	0.328483920372192	1669	1716	0.328483920367534	1120	1716	1716	1716	1
0009188	ribonucleoside diphosphate biosynthesis	1.000e+00	1169	1.000e+00	1203	1.000e+00	1247	0.328483920372192	1679	1716	0.328483920367534	1121	1716	1716	1716	1
0009136	purine nucleoside diphosphate biosynthesis	1.000e+00	1170	1.000e+00	1204	1.000e+00	1248	0.328483920372192	1667	1716	0.328483920367534	1122	1716	1716	1716	1
0046031	ADP metabolism	1.000e+00	1171	1.000e+00	1205	1.000e+00	1249	0.328483920372192	1664	1716	0.328483920367534	1123	1716	1716	1716	1
0009153	purine deoxyribonucleotide biosynthesis	1.000e+00	1172	1.000e+00	1206	1.000e+00	1250	0.328483920372192	1668	1716	0.328483920367534	1124	1716	1716	1716	1
0009133	nucleoside diphosphate biosynthesis	1.000e+00	1173	1.000e+00	1207	1.000e+00	1251	0.328483920372192	1671	1716	0.328483920367534	1125	1716	1716	1716	1
0009180	purine ribonucleoside diphosphate biosynthesis	1.000e+00	1174	1.000e+00	1208	1.000e+00	1252	0.328483920372192	1665	1716	0.328483920367534	1126	1716	1716	1716	1
0006172	ADP biosynthesis	1.000e+00	1175	1.000e+00	1209	1.000e+00	1253	0.328483920372192	1670	1716	0.328483920367534	1127	1716	1716	1716	1
0046056	dADP metabolism	1.000e+00	1176	1.000e+00	1210	1.000e+00	1254	0.328483920372192	1666	1716	0.328483920367534	1128	1716	1716	1716	1
0005759	mitochondrial matrix	3.239e-02	79	5.102e-02	106	2.436e-01	510	0.019404060290301	322	76	0.328536838253224	1129	1066	2240	4121	15
0008134	transcription factor binding	9.887e-02	177	4.289e-01	543	3.473e-01	639	0.0621171319793561	640	82	0.329515119396905	1130	1141	2165	4222	50
0042625	ATPase activity\, coupled to transmembrane movement of ions	1.000e+00	1177	1.000e+00	1211	7.691e-01	992	0.102462324701563	865	2315	0.330533374213093	1131	928	1783	2982	12
0015662	ATPase activity\, coupled to transmembrane movement of ions\, phosphorylative mechanism	1.000e+00	1178	1.000e+00	1212	7.691e-01	988	0.102462324701563	864	2315	0.330533374213093	1132	928	1783	2982	12
0006129	protein-disulfide reduction	1.000e+00	1179	1.000e+00	1213	5.745e-01	877	0.135223487480586	993	3926	0.330881222823722	1133	651	2117	3675	7
0016813	hydrolase activity\, acting on carbon-nitrogen (but not peptide) bonds\, in linear amidines	1.000e+00	1180	1.000e+00	1214	1.000e+00	1255	0.370738420212591	1798	3181	0.331037848779678	1134	1112	1112	3181	2
0005158	insulin receptor binding	1.000e+00	1181	1.000e+00	1215	3.066e-01	610	0.210645996082702	1292	396	0.331295164453527	1135	396	2950	3352	2
0008652	amino acid biosynthesis	1.266e-01	191	5.698e-02	110	1.876e-01	367	0.0249822374720155	386	192	0.331426895233057	1136	192	2563	4548	7
0005181	glycopeptide hormone	1.000e+00	1182	1.000e+00	1216	1.000e+00	1256	0.237742474315229	1374	663	0.331718279281461	1137	663	663	3634	2
0004614	phosphoglucomutase activity	1.000e+00	1183	1.000e+00	1217	1.000e+00	1257	0.332695252684407	1684	1738	0.332695252679939	1138	1738	1738	1738	1
0004867	serine protease inhibitor activity	1.000e+00	1184	1.000e+00	1218	1.000e+00	1258	0.00381536656198117	112	2802	0.333435115624528	1139	1613	2540	2771	21
0003928	RAB small monomeric GTPase activity	2.224e-01	246	3.490e-02	98	1.808e-01	357	0.0348967098341591	468	300	0.333856004958466	1140	1187	2604	3837	10
0016527	brain-specific angiogenesis inhibitor activity	1.000e+00	1185	1.000e+00	1219	1.000e+00	1259	0.334226646252545	1686	1746	0.334226646248086	1141	1746	1746	1746	1
0007028	cytoplasm organization and biogenesis	4.811e-01	334	9.586e-01	771	7.646e-01	986	0.0462408323214704	558	2294	0.334494576512098	1142	1073	2127	3909	76
0004993	serotonin receptor activity	1.000e+00	1186	1.000e+00	1220	1.000e+00	1260	0.335183767231512	1689	1751	0.335183767228178	1143	1751	1751	1751	1
0004977	melanocortin receptor activity	1.000e+00	1187	1.000e+00	1221	1.000e+00	1261	0.335183767231512	1688	1751	0.335183767228178	1144	1751	1751	1751	1
0003925	small monomeric GTPase activity	5.398e-01	348	7.672e-02	192	1.687e-01	352	0.0710797232306296	691	206	0.335354918046082	1145	1187	2554	3837	34
0006122	mitochondrial electron transport\, ubiquinol to cytochrome c	1.000e+00	1188	1.000e+00	1222	1.000e+00	1262	0.233725754771609	1350	651	0.336325621657405	1146	651	651	3673	2
0005459	UDP-galactose transporter activity	1.000e+00	1189	1.000e+00	1223	1.000e+00	1263	0.337098009193902	1690	1761	0.337098009188361	1147	1761	1761	1761	1
0009166	nucleotide catabolism	1.000e+00	1190	1.000e+00	1224	1.000e+00	1264	0.176501318384031	1174	2195	0.338381298556012	1148	2141	2141	2195	2
0008252	nucleotidase activity	1.000e+00	1191	1.000e+00	1225	1.000e+00	1265	0.176501318384031	1172	2195	0.338381298556012	1149	2141	2141	2195	2
0008423	bleomycin hydrolase activity	1.000e+00	1192	1.000e+00	1226	1.000e+00	1266	0.339203675348043	1692	1772	0.339203675344564	1150	1772	1772	1772	1
0007160	cell-matrix adhesion	1.000e+00	1193	1.000e+00	1227	1.000e+00	1267	0.154443238243449	1075	2283	0.339614934934608	1151	1123	2127	3549	16
0003893	epsilon DNA polymerase activity	1.000e+00	1194	1.000e+00	1228	1.000e+00	1268	0.211017413557679	1294	2400	0.339926227775215	1152	1945	1945	2400	2
0004222	metalloendopeptidase activity	4.188e-01	314	2.152e-01	394	4.038e-01	717	0.0108648125047563	205	1004	0.341006407006409	1153	768	2541	4285	25
0008526	phosphatidylinositol transporter activity	1.000e+00	1195	1.000e+00	1229	1.000e+00	1269	0.207688838890974	1283	2381	0.341129702504473	1154	1971	1971	2381	2
0005189	milk protein	1.000e+00	1196	1.000e+00	1230	1.000e+00	1270	0.342840735071436	1703	1791	0.342840735068913	1155	1791	1791	1791	1
0008565	protein transporter activity	5.215e-01	344	1.717e-01	338	6.499e-01	930	0.0857186706991015	798	752	0.34343688112602	1156	924	2604	3865	34
0016706	oxidoreductase activity\, acting on paired donors\, with incorporation or reduction of molecular oxygen\, 2-oxoglutarate as one donor\, and incorporation of one atom each of oxygen into both donors	1.266e-01	197	3.392e-01	500	5.745e-01	875	0.118219978197387	943	93	0.343520491670025	1157	691	2252	4447	6
0004525	ribonuclease III activity	1.000e+00	1197	1.000e+00	1231	1.000e+00	1271	0.187775005067358	1206	2264	0.343886561817068	1158	2104	2104	2264	2
0005069	transmembrane receptor protein tyrosine kinase docking protein activity	1.000e+00	1198	1.000e+00	1232	8.892e-01	1041	0.0584931598508819	622	3651	0.344062765202985	1159	1351	2598	3021	17
0016018	cyclosporin A binding	1.000e+00	1199	1.000e+00	1233	1.000e+00	1272	0.344754977032259	1704	1801	0.344754977029096	1160	1801	1801	1801	1
0007202	phospholipase C activation	1.000e+00	1200	1.000e+00	1234	1.000e+00	1273	0.158905425852788	1095	2830	0.345297593273605	1161	1293	2675	2830	3
0017069	snRNA binding	1.000e+00	1201	1.000e+00	1235	1.000e+00	1274	0.345329249620852	1707	1804	0.345329249617152	1162	1804	1804	1804	1
0017070	U6 snRNA binding	1.000e+00	1202	1.000e+00	1236	1.000e+00	1275	0.345329249620852	1706	1804	0.345329249617152	1163	1804	1804	1804	1
0015865	purine nucleotide transport	1.000e+00	1203	1.000e+00	1237	1.000e+00	1276	0.346094946404931	1708	1808	0.346094946401225	1164	1808	1808	1808	1
0005471	ATP\:ADP antiporter activity	1.000e+00	1204	1.000e+00	1238	1.000e+00	1277	0.346094946404931	1711	1808	0.346094946401225	1165	1808	1808	1808	1
0006854	ATP/ADP exchange	1.000e+00	1205	1.000e+00	1239	1.000e+00	1278	0.346094946404931	1712	1808	0.346094946401225	1166	1808	1808	1808	1
0015867	ATP transport	1.000e+00	1206	1.000e+00	1240	1.000e+00	1279	0.346094946404931	1709	1808	0.346094946401225	1167	1808	1808	1808	1
0006862	nucleotide transport	1.000e+00	1207	1.000e+00	1241	1.000e+00	1280	0.346094946404931	1713	1808	0.346094946401225	1168	1808	1808	1808	1
0015866	ADP transport	1.000e+00	1208	1.000e+00	1242	1.000e+00	1281	0.346094946404931	1710	1808	0.346094946401225	1169	1808	1808	1808	1
0020037	heme binding	1.000e+00	1209	1.000e+00	1243	1.000e+00	1282	0.348392036757318	1717	1820	0.348392036753446	1170	1820	1820	1820	1
0046986	negative regulation of hemoglobin biosynthesis	1.000e+00	1210	1.000e+00	1244	1.000e+00	1283	0.348392036757318	1722	1820	0.348392036753446	1171	1820	1820	1820	1
0045993	negative regulation of translational initiation by iron	1.000e+00	1211	1.000e+00	1245	1.000e+00	1284	0.348392036757318	1723	1820	0.348392036753446	1172	1820	1820	1820	1
0006447	regulation of translational initiation by iron	1.000e+00	1212	1.000e+00	1246	1.000e+00	1285	0.348392036757318	1724	1820	0.348392036753446	1173	1820	1820	1820	1
0004694	eukaryotic translation initiation factor 2alpha kinase activity	1.000e+00	1213	1.000e+00	1247	1.000e+00	1286	0.348392036757318	1725	1820	0.348392036753446	1174	1820	1820	1820	1
0045947	negative regulation of translational initiation	1.000e+00	1214	1.000e+00	1248	1.000e+00	1287	0.348392036757318	1719	1820	0.348392036753446	1175	1820	1820	1820	1
0046777	autophosphorylation	1.000e+00	1215	1.000e+00	1249	1.000e+00	1288	0.348392036757318	1721	1820	0.348392036753446	1176	1820	1820	1820	1
0046984	regulation of hemoglobin biosynthesis	1.000e+00	1216	1.000e+00	1250	1.000e+00	1289	0.348392036757318	1720	1820	0.348392036753446	1177	1820	1820	1820	1
0046906	tetrapyrrole binding	1.000e+00	1217	1.000e+00	1251	1.000e+00	1290	0.348392036757318	1718	1820	0.348392036753446	1178	1820	1820	1820	1
0046873	metal ion transporter activity	1.000e+00	1218	7.728e-01	709	3.217e-01	631	0.149527909996582	1064	1883	0.350059364599032	1179	1452	2117	3926	24
0046879	hormone secretion	1.000e+00	1219	2.107e-01	383	3.862e-01	668	0.0751423099195607	729	101	0.350223800034809	1180	101	1557	3461	4
0005262	calcium channel activity	1.000e+00	1220	1.000e+00	1252	6.668e-01	942	0.101828699743658	861	2102	0.350278421204357	1181	1612	2033	2964	6
0015101	organic cation transporter activity	1.000e+00	1221	1.000e+00	1253	7.051e-01	962	0.099724437435609	855	2875	0.350540057418724	1182	1447	2531	2875	8
0042623	ATPase activity\, coupled	5.825e-01	359	9.310e-01	760	9.040e-01	1055	0.0836954120095909	777	2426	0.351252234961638	1183	1275	2285	3738	42
0006508	proteolysis and peptidolysis	4.760e-01	331	2.395e-01	404	5.841e-01	886	0.0145309469363714	262	1128	0.35172674250692	1184	1035	2677	3896	127
0006913	nucleocytoplasmic transport	1.000e+00	1222	1.000e+00	1254	8.400e-01	1014	0.176287850004034	1171	1682	0.352415245546741	1185	863	2019	4161	15
0008375	acetylglucosaminyltransferase activity	1.000e+00	1223	1.000e+00	1255	6.748e-02	114	0.064817542992222	656	587	0.352438026024342	1186	451	587	3401	4
0016248	channel inhibitor activity	1.000e+00	1224	1.000e+00	1256	1.000e+00	1291	0.352986217461371	1735	1844	0.352986217457887	1187	1844	1844	1844	1
0008200	ion channel inhibitor activity	1.000e+00	1225	1.000e+00	1257	1.000e+00	1292	0.352986217461371	1736	1844	0.352986217457887	1188	1844	1844	1844	1
0016165	lipoxygenase activity	1.000e+00	1226	1.000e+00	1258	1.000e+00	1293	0.366322139766263	1773	3162	0.353077401876273	1189	1259	1259	3162	2
0003794	acute-phase response protein activity	1.000e+00	1227	1.000e+00	1259	1.000e+00	1294	0.353369065853397	1737	1846	0.353369065849923	1190	1846	1846	1846	1
0008401	retinoic acid 4-hydroxylase activity	1.000e+00	1228	1.000e+00	1260	1.000e+00	1295	0.354134762637677	1738	1850	0.354134762633997	1191	1850	1850	1850	1
0006471	protein amino acid ADP-ribosylation	1.000e+00	1229	1.000e+00	1261	3.066e-01	568	0.20029878949914	1248	375	0.354515589425528	1192	375	2830	3658	3
0006695	cholesterol biosynthesis	1.598e-01	216	4.130e-01	529	2.769e-01	532	0.0195463521016901	328	667	0.354796596338278	1193	609	2559	4586	9
0009412	response to heavy metal	1.000e+00	1230	1.000e+00	1262	1.000e+00	1296	0.355091883618545	1740	1855	0.355091883614089	1194	1855	1855	1855	1
0008172	S-methyltransferase activity	1.000e+00	1231	1.000e+00	1263	1.000e+00	1297	0.355474732010889	1741	1857	0.355474732006126	1195	1857	1857	1857	1
0006266	DNA ligation	1.000e+00	1232	1.000e+00	1264	1.000e+00	1298	0.355474732010889	1743	1857	0.355474732006126	1196	1857	1857	1857	1
0003908	methylated-DNA-[protein]-cysteine S-methyltransferase activity	1.000e+00	1233	1.000e+00	1265	1.000e+00	1299	0.355474732010889	1742	1857	0.355474732006126	1197	1857	1857	1857	1
0003985	acetyl-CoA C-acetyltransferase activity	1.000e+00	1234	1.000e+00	1266	1.000e+00	1300	0.356814701382417	1746	1864	0.356814701378254	1198	1864	1864	1864	1
0016453	C-acetyltransferase activity	1.000e+00	1235	1.000e+00	1267	1.000e+00	1301	0.356814701382417	1745	1864	0.356814701378254	1199	1864	1864	1864	1
0030145	manganese ion binding	1.000e+00	1236	1.000e+00	1268	1.000e+00	1302	0.127344470067137	972	3233	0.357014532306502	1200	1444	2001	3165	7
0008290	F-actin capping protein complex	1.000e+00	1237	1.000e+00	1269	1.000e+00	1303	0.198885085084719	1243	2330	0.35709309045566	1201	2114	2114	2330	2
0005545	phosphatidylinositol binding	1.000e+00	1238	1.000e+00	1270	1.000e+00	1304	0.357963246557741	1749	1870	0.357963246554364	1202	1870	1870	1870	1
0006788	heme oxidation	1.000e+00	1239	1.000e+00	1271	1.000e+00	1305	0.358346094949886	1753	1872	0.358346094946401	1203	1872	1872	1872	1
0046139	coenzymes and prosthetic group catabolism	1.000e+00	1240	1.000e+00	1272	1.000e+00	1306	0.358346094949886	1750	1872	0.358346094946401	1204	1872	1872	1872	1
0004392	heme oxygenase (decyclizing) activity	1.000e+00	1241	1.000e+00	1273	1.000e+00	1307	0.358346094949886	1751	1872	0.358346094946401	1205	1872	1872	1872	1
0006787	porphyrin catabolism	1.000e+00	1242	1.000e+00	1274	1.000e+00	1308	0.358346094949886	1752	1872	0.358346094946401	1206	1872	1872	1872	1
0005048	signal sequence binding	1.000e+00	1243	1.000e+00	1275	1.000e+00	1309	0.334530545814102	1687	2026	0.35851321523851	1207	752	2026	4113	3
0005803	secretory vesicle	1.000e+00	1244	2.561e-01	425	4.568e-01	762	0.241614671464944	1385	281	0.358756202077394	1208	996	3051	3182	5
0004720	protein-lysine 6-oxidase activity	1.000e+00	1245	1.000e+00	1276	1.000e+00	1310	0.290290120358627	1545	823	0.359019280824203	1209	823	823	3632	2
0005245	voltage-gated calcium channel activity	1.000e+00	1246	1.000e+00	1277	3.862e-01	711	0.281338003182063	1522	414	0.359606507679031	1210	414	1532	2964	3
0006996	organelle organization and biogenesis	4.361e-01	319	9.414e-01	763	6.729e-01	950	0.0945234432276171	839	2294	0.359895729677137	1211	1127	2287	3909	69
0016885	ligase activity\, forming carbon-carbon bonds	5.635e-02	125	1.626e-01	317	3.066e-01	556	0.043020957986878	526	76	0.360231271826616	1212	76	3283	3544	3
0016421	CoA carboxylase activity	5.635e-02	126	1.626e-01	329	3.066e-01	558	0.043020957986878	527	76	0.360231271826616	1213	76	3283	3544	3
0005782	peroxisomal matrix	1.000e+00	1247	1.000e+00	1278	1.000e+00	1311	0.360260336910126	1759	1882	0.360260336906585	1214	1882	1882	1882	1
0005066	transmembrane receptor protein tyrosine kinase signaling protein activity	1.000e+00	1248	1.000e+00	1279	9.020e-01	1050	0.0449874844034241	546	3651	0.360440409083396	1215	1351	2689	3021	18
0008281	sulfonylurea receptor activity	1.000e+00	1249	1.000e+00	1280	1.000e+00	1312	0.360451761106301	1760	1883	0.360451761102603	1216	1883	1883	1883	1
0015079	potassium ion transporter activity	1.000e+00	1250	1.000e+00	1281	1.000e+00	1313	0.360451761106301	1761	1883	0.360451761102603	1217	1883	1883	1883	1
0006207	'de novo' pyrimidine base biosynthesis	1.000e+00	1251	1.000e+00	1282	1.000e+00	1314	0.360643185303198	1762	1884	0.360643185298622	1218	1884	1884	1884	1
0019856	pyrimidine base biosynthesis	1.000e+00	1252	1.000e+00	1283	1.000e+00	1315	0.360643185303198	1764	1884	0.360643185298622	1219	1884	1884	1884	1
0009347	aspartate carbamoyltransferase complex	1.000e+00	1253	1.000e+00	1284	1.000e+00	1316	0.360643185303198	1763	1884	0.360643185298622	1220	1884	1884	1884	1
0004890	GABA-A receptor activity	1.000e+00	1254	1.000e+00	1285	1.000e+00	1317	0.36102603369526	1765	1886	0.361026033690658	1221	1886	1886	1886	1
0016917	GABA receptor activity	1.000e+00	1255	1.000e+00	1286	1.000e+00	1318	0.36102603369526	1766	1886	0.361026033690658	1222	1886	1886	1886	1
0001704	formation of primary germ layer	1.000e+00	1256	1.000e+00	1287	1.000e+00	1319	0.339487201591901	1696	3044	0.361827410979495	1223	1427	1427	3044	1
0007369	gastrulation	1.000e+00	1257	1.000e+00	1288	1.000e+00	1320	0.339487201591901	1699	3044	0.361827410979495	1224	1427	1427	3044	1
0001707	mesoderm formation	1.000e+00	1258	1.000e+00	1289	1.000e+00	1321	0.339487201591901	1695	3044	0.361827410979495	1225	1427	1427	3044	1
0008045	motor axon guidance	1.000e+00	1259	1.000e+00	1290	1.000e+00	1322	0.339487201591901	1694	3044	0.361827410979495	1226	1427	1427	3044	1
0007509	mesoderm migration	1.000e+00	1260	1.000e+00	1291	1.000e+00	1323	0.339487201591901	1698	3044	0.361827410979495	1227	1427	1427	3044	1
0045499	chemorepellant activity	1.000e+00	1261	1.000e+00	1292	1.000e+00	1324	0.339487201591901	1697	3044	0.361827410979495	1228	1427	1427	3044	1
0008347	glia cell migration	1.000e+00	1262	1.000e+00	1293	1.000e+00	1325	0.339487201591901	1693	3044	0.361827410979495	1229	1427	1427	3044	1
0042063	gliogenesis	1.000e+00	1263	1.000e+00	1294	1.000e+00	1326	0.339487201591901	1700	3044	0.361827410979495	1230	1427	1427	3044	1
0006414	translational elongation	1.000e+00	1264	1.284e-01	280	1.235e-01	323	0.0281883549682525	415	330	0.362072115655541	1231	330	1647	4648	9
0015491	cation\:cation antiporter activity	1.000e+00	1265	1.000e+00	1295	1.000e+00	1327	0.256519274399486	1426	1290	0.363085102258706	1232	1010	1290	2688	4
0005626	insoluble fraction	1.000e+00	1266	1.000e+00	1296	4.568e-01	748	0.109290237782243	898	617	0.363756616679873	1233	617	2953	3914	5
0045259	proton-transporting ATP synthase complex	1.000e+00	1267	1.000e+00	1297	1.000e+00	1328	0.201111073974975	1253	2343	0.363938411834766	1234	2140	2140	2343	2
0005753	proton-transporting ATP synthase complex (sensu Eukarya)	1.000e+00	1268	1.000e+00	1298	1.000e+00	1329	0.201111073974975	1254	2343	0.363938411834766	1235	2140	2140	2343	2
0045255	hydrogen-translocating F-type ATPase complex	1.000e+00	1269	1.000e+00	1299	1.000e+00	1330	0.201111073974975	1252	2343	0.363938411834766	1236	2140	2140	2343	2
0045333	cellular respiration	1.000e+00	1270	1.000e+00	1300	3.862e-01	710	0.0783495023320094	747	651	0.364828665718475	1237	431	651	3673	4
0009060	aerobic respiration	1.000e+00	1271	1.000e+00	1301	3.862e-01	664	0.0783495023320094	748	651	0.364828665718475	1238	431	651	3673	4
0007150	growth pattern	1.000e+00	1272	1.000e+00	1302	2.165e-01	426	0.196413979399922	1233	541	0.364995467569885	1239	541	541	3948	2
0042592	homeostasis	1.000e+00	1273	7.285e-01	694	9.321e-01	1084	0.0299845124622037	430	4073	0.365227480762909	1240	1417	2088	3731	21
0019725	cell homeostasis	1.000e+00	1274	7.285e-01	693	9.321e-01	1083	0.0299845124622037	431	4073	0.365227480762909	1241	1417	2088	3731	21
0015711	organic anion transport	1.000e+00	1275	1.000e+00	1303	8.192e-01	1006	0.0582124530330672	620	3726	0.366065436235428	1242	1545	2531	2875	11
0005548	phospholipid transporter activity	1.000e+00	1276	1.000e+00	1304	1.000e+00	1331	0.123517530173461	958	2982	0.366105536540771	1243	1971	2315	2982	7
0005506	iron ion binding	1.000e+00	1277	1.000e+00	1305	1.000e+00	1332	0.0941555984689071	837	1259	0.366321437427536	1244	1166	1259	3162	5
0006904	nonselective vesicle docking	1.000e+00	1278	1.000e+00	1306	1.000e+00	1333	0.36657733537933	1774	1915	0.366577335375191	1245	1915	1915	1915	1
0016194	nonselective vesicle exocytosis	1.000e+00	1279	1.000e+00	1307	1.000e+00	1334	0.36657733537933	1776	1915	0.366577335375191	1246	1915	1915	1915	1
0006944	membrane fusion	1.000e+00	1280	1.000e+00	1308	1.000e+00	1335	0.36657733537933	1775	1915	0.366577335375191	1247	1915	1915	1915	1
0016909	SAP kinase activity	1.000e+00	1281	1.000e+00	1309	1.000e+00	1336	0.367151607967335	1778	1918	0.367151607963247	1248	1918	1918	1918	1
0004705	JUN kinase activity	1.000e+00	1282	1.000e+00	1310	1.000e+00	1337	0.367151607967335	1779	1918	0.367151607963247	1249	1918	1918	1918	1
0016035	zeta DNA polymerase complex	1.000e+00	1283	1.000e+00	1311	1.000e+00	1338	0.367534456360018	1781	1920	0.367534456355283	1250	1920	1920	1920	1
0003894	zeta DNA polymerase activity	1.000e+00	1284	1.000e+00	1312	1.000e+00	1339	0.367534456360018	1780	1920	0.367534456355283	1251	1920	1920	1920	1
0003779	actin binding	5.825e-01	360	4.825e-01	575	6.015e-01	896	0.117446891416902	939	772	0.367732106378794	1252	1073	2596	4009	42
0016721	oxidoreductase activity\, acting on superoxide radicals as acceptor	1.000e+00	1285	1.000e+00	1313	5.192e-01	819	0.144153844159217	1035	1220	0.368084568415324	1253	1053	1220	3804	5
0004784	superoxide dismutase activity	1.000e+00	1286	1.000e+00	1314	5.192e-01	827	0.144153844159217	1034	1220	0.368084568415324	1254	1053	1220	3804	5
0005083	small GTPase regulatory/interacting protein activity	1.000e+00	1287	8.888e-01	748	6.285e-01	918	0.1258416116533	968	2687	0.368394149695069	1255	1459	2309	3493	34
0004601	peroxidase activity	1.000e+00	1288	2.107e-01	382	3.862e-01	677	0.0746557257940222	726	634	0.368574259494322	1256	170	634	3737	4
0006810	transport	9.837e-01	413	8.530e-01	735	8.569e-01	1022	0.0451642514418145	548	2149	0.369724732518029	1257	1362	2434	3878	285
0015269	calcium-activated potassium channel activity	1.000e+00	1289	1.000e+00	1315	1.000e+00	1340	0.369831546711508	1791	1932	0.369831546707504	1258	1932	1932	1932	1
0016286	small conductance calcium-activated potassium channel activity	1.000e+00	1290	1.000e+00	1316	1.000e+00	1341	0.369831546711508	1790	1932	0.369831546707504	1259	1932	1932	1932	1
0045165	cell fate commitment	1.000e+00	1291	1.000e+00	1317	1.000e+00	1342	0.377864302095219	1837	3777	0.371466133302725	1260	923	2281	3777	3
0001709	cell fate determination	1.000e+00	1292	1.000e+00	1318	1.000e+00	1343	0.377864302095219	1836	3777	0.371466133302725	1261	923	2281	3777	3
0004842	ubiquitin-protein ligase activity	1.000e+00	1293	5.041e-03	51	5.288e-02	94	0.00344328340940507	109	270	0.371796034263254	1262	270	2677	4635	13
0000188	inactivation of MAPK	1.000e+00	1294	1.000e+00	1319	3.862e-01	693	0.206284169253768	1277	1130	0.372457865669827	1263	527	1130	3138	4
0004740	[pyruvate dehydrogenase (lipoamide)] kinase activity	1.000e+00	1295	1.000e+00	1320	1.000e+00	1344	0.372511485455023	1807	1946	0.372511485451761	1264	1946	1946	1946	1
0003840	gamma-glutamyltransferase activity	1.000e+00	1296	1.000e+00	1321	1.000e+00	1345	0.318624419793195	1630	2949	0.372778113599321	1265	1584	1584	2949	1
0004773	steryl-sulfatase activity	1.000e+00	1297	1.000e+00	1322	1.000e+00	1346	0.374042879024105	1811	1954	0.374042879019908	1266	1954	1954	1954	1
0008097	5S rRNA binding	1.000e+00	1298	1.000e+00	1323	1.000e+00	1347	0.374234303220216	1812	1955	0.374234303215926	1267	1955	1955	1955	1
0000163	protein phosphatase type 1 activity	1.000e+00	1299	1.000e+00	1324	1.000e+00	1348	0.374425727415579	1816	1956	0.374425727411945	1268	1956	1956	1956	1
0008598	protein phosphatase type 1\, intrinsic catalyst activity	1.000e+00	1300	1.000e+00	1325	1.000e+00	1349	0.374425727415579	1815	1956	0.374425727411945	1269	1956	1956	1956	1
0019222	regulation of metabolism	1.598e-01	215	4.130e-01	530	2.769e-01	537	0.140379359269327	1019	87	0.375164077702001	1270	965	2118	3994	8
0004416	hydroxyacylglutathione hydrolase activity	1.000e+00	1301	1.000e+00	1326	1.000e+00	1350	0.375382848395896	1818	1961	0.375382848392037	1271	1961	1961	1961	1
0003930	RAS small monomeric GTPase activity	1.000e+00	1302	5.698e-02	109	1.876e-01	364	0.0285094306945868	416	206	0.375390548242642	1272	206	2847	3931	7
0000123	histone acetyltransferase complex	1.000e+00	1303	1.000e+00	1327	1.000e+00	1351	0.370463250219792	1794	1079	0.37633314382362	1273	1079	1079	3474	2
0005669	transcription factor TFIID complex	1.000e+00	1304	1.000e+00	1328	1.000e+00	1352	0.370463250219792	1795	1079	0.37633314382362	1274	1079	1079	3474	2
0016776	phosphotransferase activity\, phosphate group as acceptor	1.000e+00	1305	3.392e-01	494	5.745e-01	873	0.167549101484581	1134	135	0.376627809647064	1275	1567	1939	3694	7
0004379	glycylpeptide N-tetradecanoyltransferase activity	1.000e+00	1306	1.000e+00	1329	1.000e+00	1353	0.376914241963905	1825	1969	0.376914241960184	1276	1969	1969	1969	1
0009249	protein-lipoylation	1.000e+00	1307	1.000e+00	1330	1.000e+00	1354	0.376914241963905	1828	1969	0.376914241960184	1277	1969	1969	1969	1
0018065	protein-cofactor linkage	1.000e+00	1308	1.000e+00	1331	1.000e+00	1355	0.376914241963905	1829	1969	0.376914241960184	1278	1969	1969	1969	1
0006499	N-terminal protein myristoylation	1.000e+00	1309	1.000e+00	1332	1.000e+00	1356	0.376914241963905	1823	1969	0.376914241960184	1279	1969	1969	1969	1
0019107	myristoyltransferase activity	1.000e+00	1310	1.000e+00	1333	1.000e+00	1357	0.376914241963905	1827	1969	0.376914241960184	1280	1969	1969	1969	1
0018377	protein myristoylation	1.000e+00	1311	1.000e+00	1334	1.000e+00	1358	0.376914241963905	1824	1969	0.376914241960184	1281	1969	1969	1969	1
0018319	protein amino acid myristoylation	1.000e+00	1312	1.000e+00	1335	1.000e+00	1359	0.376914241963905	1826	1969	0.376914241960184	1282	1969	1969	1969	1
0006396	RNA processing	1.000e+00	1313	1.000e+00	1336	6.902e-01	954	0.0563677607930822	602	2289	0.376985360989021	1283	1059	2121	3969	38
0016491	oxidoreductase activity	5.703e-01	357	3.012e-02	92	4.503e-02	89	0.00766163538287066	170	851	0.377390257566292	1284	1092	2662	4022	146
0005084	Rab escort protein activity	1.000e+00	1314	1.000e+00	1337	1.000e+00	1360	0.377488514552542	1832	1972	0.377488514548239	1285	1972	1972	1972	1
0004663	RAB-protein geranylgeranyltransferase activity	1.000e+00	1315	1.000e+00	1338	1.000e+00	1361	0.377488514552542	1833	1972	0.377488514548239	1286	1972	1972	1972	1
0005968	Rab-protein geranylgeranyltransferase complex	1.000e+00	1316	1.000e+00	1339	1.000e+00	1362	0.377488514552542	1830	1972	0.377488514548239	1287	1972	1972	1972	1
0004661	protein geranylgeranyltransferase activity	1.000e+00	1317	1.000e+00	1340	1.000e+00	1363	0.377488514552542	1831	1972	0.377488514548239	1288	1972	1972	1972	1
0030234	enzyme regulator activity	1.000e+00	1318	9.968e-01	800	9.960e-01	1122	0.0137745761721905	247	3493	0.37771179070399	1289	1548	2554	3456	120
0042773	ATP synthesis coupled electron transport	1.000e+00	1319	1.000e+00	1341	5.192e-01	829	0.165602666524018	1129	651	0.377824121633287	1290	651	2117	3675	6
0042775	ATP synthesis coupled electron transport (sensu Eukarya)	1.000e+00	1320	1.000e+00	1342	5.192e-01	826	0.165602666524018	1128	651	0.377824121633287	1291	651	2117	3675	6
0006119	oxidative phosphorylation	1.000e+00	1321	1.000e+00	1343	5.192e-01	822	0.165602666524018	1127	651	0.377824121633287	1292	651	2117	3675	6
0042157	lipoprotein metabolism	1.000e+00	1322	1.000e+00	1344	3.066e-01	551	0.237321990687936	1372	451	0.377998671335186	1293	451	1969	4606	3
0030641	hydrogen ion homeostasis	1.000e+00	1323	1.000e+00	1345	1.000e+00	1364	0.256519274399486	1429	1290	0.378118415317741	1294	1010	1290	2688	4
0006885	regulation of pH	1.000e+00	1324	1.000e+00	1346	1.000e+00	1365	0.256519274399486	1427	1290	0.378118415317741	1295	1010	1290	2688	4
0030004	monovalent inorganic cation homeostasis	1.000e+00	1325	1.000e+00	1347	1.000e+00	1366	0.256519274399486	1428	1290	0.378118415317741	1296	1010	1290	2688	4
0009592	perception of sound	1.000e+00	1326	1.000e+00	1348	9.020e-01	1051	0.113178609189871	912	1911	0.37820715355702	1297	1120	1911	4010	19
0007605	hearing	1.000e+00	1327	1.000e+00	1349	9.020e-01	1053	0.113178609189871	913	1911	0.37820715355702	1298	1120	1911	4010	19
0015379	potassium\:chloride symporter activity	1.000e+00	1328	1.000e+00	1350	1.000e+00	1367	0.378828483924428	1838	1979	0.378828483920368	1299	1979	1979	1979	1
0006512	ubiquitin cycle	1.000e+00	1329	7.315e-02	182	2.320e-01	486	0.0606226474354111	633	270	0.379474560300607	1300	270	1674	4635	8
0000060	protein-nucleus import\, translocation	1.000e+00	1330	1.000e+00	1351	2.165e-01	473	0.167673448720702	1135	458	0.379541676285236	1301	458	458	4113	2
0019201	nucleotide kinase activity	1.000e+00	1331	1.000e+00	1352	1.000e+00	1368	0.27149429636174	1482	3383	0.379746677743192	1302	1716	1939	3383	3
0009056	catabolism	5.129e-01	343	1.458e-01	287	4.692e-01	787	0.00924573258926646	192	1128	0.381123865996407	1303	1056	2612	4003	187
0046138	coenzymes and prosthetic group biosynthesis	1.000e+00	1332	6.347e-01	649	3.092e-01	617	0.125195457886878	965	385	0.38128899712287	1304	1584	2204	3911	15
0005923	tight junction	1.000e+00	1333	1.000e+00	1353	7.390e-01	976	0.0229297304501065	362	2492	0.381290563129608	1305	1863	2192	2492	10
0006672	ceramide metabolism	1.000e+00	1334	1.000e+00	1354	1.000e+00	1369	0.190153107379667	1214	1458	0.382811590393746	1306	661	1458	4940	3
0046519	sphingoid metabolism	1.000e+00	1335	1.000e+00	1355	1.000e+00	1370	0.190153107379667	1213	1458	0.382811590393746	1307	661	1458	4940	3
0030159	receptor signaling complex scaffold activity	1.000e+00	1336	1.000e+00	1356	1.000e+00	1371	0.271407071741107	1481	3771	0.384311982126083	1308	1590	1693	2509	4
0006837	serotonin transport	1.000e+00	1337	1.000e+00	1357	1.000e+00	1372	0.384379785606981	1848	2008	0.3843797856049	1309	2008	2008	2008	1
0005335	serotonin\:sodium symporter activity	1.000e+00	1338	1.000e+00	1358	1.000e+00	1373	0.384379785606981	1846	2008	0.3843797856049	1310	2008	2008	2008	1
0015222	serotonin transporter activity	1.000e+00	1339	1.000e+00	1359	1.000e+00	1374	0.384379785606981	1847	2008	0.3843797856049	1311	2008	2008	2008	1
0007273	regulation of synapse	1.000e+00	1340	1.000e+00	1360	1.000e+00	1375	0.13807772754775	1010	1465	0.384663518414371	1312	1244	1465	3447	5
0004312	fatty-acid synthase activity	1.000e+00	1341	1.000e+00	1361	1.000e+00	1376	0.231713436772644	1342	645	0.385624761858283	1313	645	645	3960	2
0005906	clathrin adaptor	1.000e+00	1342	1.000e+00	1362	1.000e+00	1377	0.385719754982667	1852	2015	0.385719754977029	1314	2015	2015	2015	1
0005808	Golgi-plasma membrane transport vesicle	1.000e+00	1343	1.000e+00	1363	1.000e+00	1378	0.385719754982667	1853	2015	0.385719754977029	1315	2015	2015	2015	1
0005231	excitatory extracellular ligand-gated ion channel activity	1.000e+00	1344	1.000e+00	1364	1.000e+00	1379	0.137679390665271	1006	1218	0.385737396787311	1316	776	1218	5085	3
0005578	extracellular matrix	2.219e-01	243	7.283e-01	692	7.760e-01	993	0.0784213077851496	749	2769	0.385878663009801	1317	1231	2579	3896	81
0030508	thiol-disulfide exchange intermediate activity	1.000e+00	1345	1.000e+00	1365	1.000e+00	1380	0.386102603373839	1854	2017	0.386102603369066	1318	2017	2017	2017	1
0001612	A2B adenosine receptor activity\, G-protein coupled	1.000e+00	1346	1.000e+00	1366	1.000e+00	1381	0.386294027568716	1855	2018	0.386294027565084	1319	2018	2018	2018	1
0006608	snRNP protein-nucleus import	1.000e+00	1347	1.000e+00	1367	1.000e+00	1382	0.386485451765048	1856	2019	0.386485451761103	1320	2019	2019	2019	1
0043021	ribonucleoprotein binding	1.000e+00	1348	1.000e+00	1368	1.000e+00	1383	0.386485451765048	1857	2019	0.386485451761103	1321	2019	2019	2019	1
0030519	snoRNP binding	1.000e+00	1349	1.000e+00	1369	1.000e+00	1384	0.386485451765048	1858	2019	0.386485451761103	1322	2019	2019	2019	1
0016197	endosome transport	1.000e+00	1350	1.000e+00	1370	1.000e+00	1385	0.38801684533343	1862	2027	0.38801684532925	1323	2027	2027	2027	1
0007032	endosome organization and biogenesis	1.000e+00	1351	1.000e+00	1371	1.000e+00	1386	0.38801684533343	1860	2027	0.38801684532925	1324	2027	2027	2027	1
0042147	retrograde (endosome to Golgi) transport	1.000e+00	1352	1.000e+00	1372	1.000e+00	1387	0.38801684533343	1861	2027	0.38801684532925	1325	2027	2027	2027	1
0004235	matrilysin activity	1.000e+00	1353	1.000e+00	1373	1.000e+00	1388	0.388208269529845	1864	2028	0.388208269525268	1326	2028	2028	2028	1
0005856	cytoskeleton	3.232e-01	290	1.518e-01	292	3.601e-01	644	0.0337037240423941	460	780	0.388773841175332	1327	1127	2684	4007	138
0004623	phospholipase A2 activity	1.000e+00	1354	1.000e+00	1374	1.000e+00	1389	0.191971733065648	1218	3014	0.388963303420543	1328	1637	2450	3014	3
0009117	nucleotide metabolism	5.574e-01	354	2.194e-01	396	2.012e-01	377	0.0147063694199394	264	119	0.389058573379762	1329	1289	2304	3888	38
0005227	calcium activated cation channel activity	1.000e+00	1355	1.000e+00	1375	1.000e+00	1390	0.389165390509472	1866	2033	0.38916539050536	1330	2033	2033	2033	1
0006938	sarcomere alignment	1.000e+00	1356	1.000e+00	1376	1.000e+00	1391	0.389356814704503	1867	2034	0.389356814701378	1331	2034	2034	2034	1
0015085	calcium ion transporter activity	1.000e+00	1357	1.000e+00	1377	1.000e+00	1392	0.26733653775761	1468	1773	0.389844436838725	1332	928	1773	4406	3
0015276	ligand-gated ion channel activity	1.000e+00	1358	1.000e+00	1378	7.691e-01	989	0.0591190007075578	623	2102	0.389972374453425	1333	1218	1886	3719	10
0006390	transcription from mitochondrial promoter	1.000e+00	1359	1.000e+00	1379	1.000e+00	1393	0.39031393568673	1869	2039	0.39031393568147	1334	2039	2039	2039	1
0006873	cell ion homeostasis	1.000e+00	1360	7.119e-01	684	9.233e-01	1072	0.0369853460782663	478	4073	0.391062320795077	1335	1417	2287	3731	20
0003781	actin bundling activity	1.000e+00	1361	1.000e+00	1380	1.000e+00	1394	0.391462480862282	1873	2045	0.39146248085758	1336	2045	2045	2045	1
0016801	hydrolase activity\, acting on ether bonds	1.000e+00	1362	1.000e+00	1381	2.165e-01	427	0.152585205208664	1072	415	0.391555976890179	1337	415	415	4223	2
0000502	proteasome complex (sensu Eukarya)	1.434e-01	210	7.315e-02	189	2.320e-01	485	0.0182417812219515	309	12	0.391765538965338	1338	156	2955	3531	8
0008025	diazepam-binding inhibitor activity	1.000e+00	1363	1.000e+00	1382	1.000e+00	1395	0.320789349385362	1645	2959	0.392637138568054	1339	1685	1685	2959	1
0004912	interleukin-3 receptor activity	1.000e+00	1364	1.000e+00	1383	1.000e+00	1396	0.392802450234448	1878	2052	0.392802450229709	1340	2052	2052	2052	1
0004914	interleukin-5 receptor activity	1.000e+00	1365	1.000e+00	1384	1.000e+00	1397	0.392802450234448	1879	2052	0.392802450229709	1341	2052	2052	2052	1
0019980	interleukin-5 binding	1.000e+00	1366	1.000e+00	1385	1.000e+00	1398	0.392802450234448	1877	2052	0.392802450229709	1342	2052	2052	2052	1
0030526	granulocyte macrophage colony-stimulating factor receptor complex	1.000e+00	1367	1.000e+00	1386	1.000e+00	1399	0.392802450234448	1880	2052	0.392802450229709	1343	2052	2052	2052	1
0019978	interleukin-3 binding	1.000e+00	1368	1.000e+00	1387	1.000e+00	1400	0.392802450234448	1876	2052	0.392802450229709	1344	2052	2052	2052	1
0003993	acid phosphatase activity	1.000e+00	1369	1.000e+00	1388	3.066e-01	590	0.176813937505472	1176	328	0.395142983332851	1345	328	3174	3641	3
0003712	transcription cofactor activity	9.122e-02	163	4.026e-01	523	3.113e-01	618	0.0570448510542553	614	82	0.395668417294375	1346	1077	2184	4222	48
0004132	dCMP deaminase activity	1.000e+00	1370	1.000e+00	1389	1.000e+00	1401	0.39624808576321	1886	2070	0.39624808575804	1347	2070	2070	2070	1
0009311	oligosaccharide metabolism	1.000e+00	1371	1.000e+00	1390	1.000e+00	1402	0.397588055133835	1893	2077	0.397588055130168	1348	2077	2077	2077	1
0007218	neuropeptide signaling pathway	1.000e+00	1372	1.000e+00	1391	8.747e-01	1029	0.0275998163103523	411	1746	0.398155812024726	1349	996	1552	4573	15
0004935	adrenoceptor activity	1.000e+00	1373	1.000e+00	1392	2.165e-01	444	0.155050666757245	1078	422	0.398417143836022	1350	422	422	4254	2
0005694	chromosome	2.482e-01	254	1.572e-01	295	3.494e-01	642	0.016398444198922	289	157	0.398466418196129	1351	1094	2643	3901	43
0006884	regulation of cell volume	1.000e+00	1374	1.000e+00	1393	1.000e+00	1403	0.39969372129156	1895	2088	0.399693721286371	1352	2088	2088	2088	1
0007242	intracellular signaling cascade	6.340e-01	368	6.424e-01	653	4.794e-01	797	0.0120338372697673	218	4674	0.399773875578042	1353	1293	2595	3847	155
0016329	apoptosis regulator activity	7.624e-02	156	1.563e-01	294	2.945e-01	545	0.0609427976233074	637	88	0.400239233257381	1354	1032	2163	3847	23
0006417	regulation of protein biosynthesis	1.000e+00	1375	1.000e+00	1394	4.568e-01	776	0.231718886128237	1343	965	0.400513387087099	1355	965	2118	3994	4
0008028	monocarboxylic acid transporter activity	1.000e+00	1376	1.000e+00	1395	6.235e-01	916	0.18630268656836	1201	1545	0.401169333901726	1356	1283	1545	3520	7
0006378	mRNA polyadenylation	1.000e+00	1377	1.000e+00	1396	1.000e+00	1404	0.401225114858355	1899	2096	0.401225114854518	1357	2096	2096	2096	1
0030163	protein catabolism	4.809e-01	333	2.466e-01	408	5.962e-01	890	0.0164783241706575	291	1128	0.403808530879348	1358	1035	2706	3923	128
0006605	protein targeting	1.000e+00	1378	7.859e-01	713	5.878e-01	888	0.164552612895771	1120	2026	0.403956010479545	1359	1362	2026	4113	26
0005017	platelet-derived growth factor receptor activity	1.000e+00	1379	1.000e+00	1397	1.000e+00	1405	0.276628381360149	1500	3789	0.404349083717681	1360	1107	1439	3385	3
0008372	cellular_component unknown	8.337e-01	395	6.159e-01	642	6.235e-01	909	0.0603219652671024	630	4737	0.405709374123157	1361	1246	2410	3835	79
0009409	response to cold	3.792e-02	90	1.116e-01	238	2.165e-01	462	0.00153095376529668	86	4	0.405855305391216	1362	4	4	4713	2
0009251	glucan catabolism	1.000e+00	1380	1.000e+00	1398	1.000e+00	1406	0.414621949860644	1937	1227	0.405855305391216	1363	1227	1227	3490	2
0005980	glycogen catabolism	1.000e+00	1381	1.000e+00	1399	1.000e+00	1407	0.414621949860644	1938	1227	0.405855305391216	1364	1227	1227	3490	2
0000172	ribonuclease MRP complex	1.000e+00	1382	1.000e+00	1400	1.000e+00	1408	0.406010719757735	1902	2121	0.406010719754977	1365	2121	2121	2121	1
0006543	glutamine catabolism	1.000e+00	1383	1.000e+00	1401	1.000e+00	1409	0.406967840737991	1907	2126	0.406967840735069	1366	2126	2126	2126	1
0004359	glutaminase activity	1.000e+00	1384	1.000e+00	1402	1.000e+00	1410	0.406967840737991	1908	2126	0.406967840735069	1367	2126	2126	2126	1
0007044	cell-substrate junction assembly	1.000e+00	1385	1.000e+00	1403	1.000e+00	1411	0.407159264935468	1909	2127	0.407159264931087	1368	2127	2127	2127	1
0003734	small nuclear ribonucleoprotein	1.000e+00	1386	1.000e+00	1404	3.066e-01	604	0.261514588828268	1459	502	0.407728962537213	1369	502	3361	3365	2
0008238	exopeptidase activity	1.000e+00	1387	4.251e-01	541	1.516e-01	346	0.129257486244547	979	570	0.408103873079878	1370	1444	2373	4005	25
0008253	5'-nucleotidase activity	1.000e+00	1388	1.000e+00	1405	1.000e+00	1412	0.409839203678483	1924	2141	0.409839203675345	1371	2141	2141	2141	1
0003723	RNA binding	8.369e-01	396	7.905e-01	714	6.375e-01	926	0.0561073895002859	601	4736	0.410092023497177	1372	1348	2484	3903	87
0004443	inositol-1\,4\,-bisphosphate 4-phosphatase	1.000e+00	1389	1.000e+00	1406	1.000e+00	1413	0.415007656971772	1940	2168	0.415007656967841	1373	2168	2168	2168	1
0006544	glycine metabolism	1.000e+00	1390	1.000e+00	1407	1.000e+00	1414	0.415199081170033	1946	2169	0.415199081163859	1374	2169	2169	2169	1
0004047	aminomethyltransferase activity	1.000e+00	1391	1.000e+00	1408	1.000e+00	1415	0.415199081170033	1942	2169	0.415199081163859	1375	2169	2169	2169	1
0015060	green-sensitive opsin	1.000e+00	1392	1.000e+00	1409	1.000e+00	1416	0.415199081170033	1943	2169	0.415199081163859	1376	2169	2169	2169	1
0009071	serine family amino acid catabolism	1.000e+00	1393	1.000e+00	1410	1.000e+00	1417	0.415199081170033	1944	2169	0.415199081163859	1377	2169	2169	2169	1
0006546	glycine catabolism	1.000e+00	1394	1.000e+00	1411	1.000e+00	1418	0.415199081170033	1945	2169	0.415199081163859	1378	2169	2169	2169	1
0005960	glycine cleavage complex	1.000e+00	1395	1.000e+00	1412	1.000e+00	1419	0.415199081170033	1941	2169	0.415199081163859	1379	2169	2169	2169	1
0004758	serine C-palmitoyltransferase activity	1.000e+00	1396	1.000e+00	1413	1.000e+00	1420	0.415390505363713	1948	2170	0.415390505359877	1380	2170	2170	2170	1
0016454	C-palmitoyltransferase activity	1.000e+00	1397	1.000e+00	1414	1.000e+00	1421	0.415390505363713	1947	2170	0.415390505359877	1381	2170	2170	2170	1
0005575	cellular_component	5.007e-02	118	3.984e-01	522	5.450e-01	848	0.0269187113152588	403	108	0.41612512669073	1382	1314	2579	3957	1957
0003714	transcription co-repressor activity	1.000e+00	1398	6.943e-01	683	4.079e-01	723	0.142655267830364	1027	346	0.416816117270236	1383	1017	1981	4197	17
0005843	cytosolic small ribosomal subunit (sensu Eukarya)	1.000e+00	1399	5.086e-01	581	4.087e-01	727	0.0854982783601791	795	4257	0.418396232494271	1384	1173	2695	3500	11
0016283	eukaryotic 48S initiation complex	1.000e+00	1400	5.086e-01	582	4.087e-01	726	0.0854982783601791	794	4257	0.418396232494271	1385	1173	2695	3500	11
0016805	dipeptidase activity	1.000e+00	1401	1.000e+00	1415	1.000e+00	1422	0.41020303059796	1925	3346	0.419181698920963	1386	1444	1444	3346	2
0009987	cellular process	2.120e-01	241	4.243e-01	539	6.451e-01	929	0.0420656774278255	518	5094	0.420091997942741	1387	1343	2560	3948	1253
0009264	deoxyribonucleotide catabolism	1.000e+00	1402	1.000e+00	1416	1.000e+00	1423	0.420176110264399	1961	2195	0.420176110260337	1388	2195	2195	2195	1
0006244	pyrimidine nucleotide catabolism	1.000e+00	1403	1.000e+00	1417	1.000e+00	1424	0.420176110264399	1960	2195	0.420176110260337	1389	2195	2195	2195	1
0009223	pyrimidine deoxyribonucleotide catabolism	1.000e+00	1404	1.000e+00	1418	1.000e+00	1425	0.420176110264399	1959	2195	0.420176110260337	1390	2195	2195	2195	1
0006687	glycosphingolipid metabolism	1.000e+00	1405	1.000e+00	1419	1.000e+00	1426	0.190153107379667	1215	1458	0.420410910292605	1391	1441	1458	4414	3
0007266	Rho protein signal transduction	1.000e+00	1406	1.000e+00	1420	5.745e-01	868	0.199687577982658	1245	624	0.421036560691967	1392	624	2974	3493	6
0001609	adenosine receptor activity\, G-protein coupled	1.000e+00	1407	1.000e+00	1421	1.000e+00	1427	0.283757361935858	1528	2783	0.421198249816411	1393	2018	2018	2783	2
0005489	electron transporter activity	4.028e-01	310	2.310e-01	398	1.988e-01	376	0.0598117081982805	628	203	0.421287243366345	1394	1204	2741	3709	69
0008436	heterogeneous nuclear ribonucleoprotein	1.000e+00	1408	1.000e+00	1422	1.000e+00	1428	0.421516079635948	1962	2202	0.421516079632466	1395	2202	2202	2202	1
0019363	pyridine nucleotide biosynthesis	1.000e+00	1409	1.000e+00	1423	1.000e+00	1429	0.421898928029901	1968	2204	0.421898928024502	1396	2204	2204	2204	1
0042364	water-soluble vitamin biosynthesis	1.000e+00	1410	1.000e+00	1424	1.000e+00	1430	0.421898928029901	1967	2204	0.421898928024502	1397	2204	2204	2204	1
0009435	nicotinamide adenine dinucleotide biosynthesis	1.000e+00	1411	1.000e+00	1425	1.000e+00	1431	0.421898928029901	1964	2204	0.421898928024502	1398	2204	2204	2204	1
0004514	nicotinate-nucleotide diphosphorylase (carboxylating) activity	1.000e+00	1412	1.000e+00	1426	1.000e+00	1432	0.421898928029901	1965	2204	0.421898928024502	1399	2204	2204	2204	1
0009110	vitamin biosynthesis	1.000e+00	1413	1.000e+00	1427	1.000e+00	1433	0.421898928029901	1966	2204	0.421898928024502	1400	2204	2204	2204	1
0019674	nicotinamide adenine dinucleotide metabolism	1.000e+00	1414	1.000e+00	1428	1.000e+00	1434	0.421898928029901	1963	2204	0.421898928024502	1401	2204	2204	2204	1
0030054	cell junction	4.828e-01	335	5.896e-01	634	3.511e-01	643	0.0700023138053801	681	2492	0.422128045843634	1402	1721	2137	4007	29
0016585	chromatin remodeling complex	1.000e+00	1415	1.116e-01	252	2.165e-01	446	0.0795244206411252	759	212	0.422482590114515	1403	212	212	4596	2
0005678	chromatin assembly complex	1.000e+00	1416	1.116e-01	256	2.165e-01	453	0.0795244206411252	760	212	0.422482590114515	1404	212	212	4596	2
0004954	prostanoid receptor activity	3.792e-02	99	1.116e-01	257	2.165e-01	461	0.0141165723876243	249	37	0.423400481712342	1405	37	37	4776	2
0004953	icosanoid receptor activity	3.792e-02	91	1.116e-01	260	2.165e-01	463	0.0141165723876243	250	37	0.423400481712342	1406	37	37	4776	2
0004957	prostaglandin E receptor activity	3.792e-02	97	1.116e-01	270	2.165e-01	465	0.0141165723876243	252	37	0.423400481712342	1407	37	37	4776	2
0004955	prostaglandin receptor activity	3.792e-02	108	1.116e-01	273	2.165e-01	466	0.0141165723876243	251	37	0.423400481712342	1408	37	37	4776	2
0001523	retinoid metabolism	1.000e+00	1417	1.000e+00	1429	1.000e+00	1435	0.423621745793957	1970	2213	0.423621745788668	1409	2213	2213	2213	1
0009401	phosphoenolpyruvate-dependent sugar phosphotransferase system	1.000e+00	1418	1.000e+00	1430	1.000e+00	1436	0.327185083132542	1660	1999	0.4246073378504	1410	735	1999	4607	2
0005911	intercellular junction	1.000e+00	1419	8.502e-01	733	5.097e-01	810	0.0661741240186819	666	2492	0.425070452846974	1411	1721	2137	3851	27
0006563	L-serine metabolism	1.000e+00	1420	1.626e-01	297	3.066e-01	608	0.106277126432302	891	192	0.425207537349369	1412	192	2605	4548	3
0006564	L-serine biosynthesis	1.000e+00	1421	1.626e-01	309	3.066e-01	614	0.106277126432302	890	192	0.425207537349369	1413	192	2605	4548	3
0009070	serine family amino acid biosynthesis	1.000e+00	1422	1.626e-01	318	3.066e-01	562	0.106277126432302	889	192	0.425207537349369	1414	192	2605	4548	3
0005018	platelet-derived growth factor\, alpha-receptor activity	1.000e+00	1423	1.000e+00	1431	1.000e+00	1437	0.419822618716101	1957	3385	0.425421300303416	1415	1439	1439	3385	1
0007229	integrin-mediated signaling pathway	1.000e+00	1424	1.000e+00	1432	1.000e+00	1438	0.163323343483367	1116	2127	0.426654547103506	1416	1319	2082	4169	12
0007264	small GTPase mediated signal transduction	6.497e-01	372	1.964e-01	346	1.608e-01	349	0.103421208084183	867	624	0.427813629172483	1417	1187	2604	3931	48
0004197	cysteine-type endopeptidase activity	1.000e+00	1425	4.451e-01	546	5.878e-01	887	0.137735350917767	1008	1781	0.428207786747247	1418	1035	2545	4173	25
0008271	sulfate porter activity	1.000e+00	1426	1.000e+00	1433	1.000e+00	1439	0.290527907108554	1547	2816	0.428364159458351	1419	2024	2024	2816	2
0015116	sulfate transporter activity	1.000e+00	1427	1.000e+00	1434	1.000e+00	1440	0.290527907108554	1546	2816	0.428364159458351	1420	2024	2024	2816	2
0008272	sulfate transport	1.000e+00	1428	1.000e+00	1435	1.000e+00	1441	0.290527907108554	1548	2816	0.428364159458351	1421	2024	2024	2816	2
0042254	ribosome biogenesis and assembly	1.000e+00	1429	1.000e+00	1436	1.000e+00	1442	0.187481288561013	1203	2121	0.428638881055634	1422	982	2019	3996	6
0007046	ribosome biogenesis	1.000e+00	1430	1.000e+00	1437	1.000e+00	1443	0.187481288561013	1204	2121	0.428638881055634	1423	982	2019	3996	6
0004587	ornithine-oxo-acid transaminase activity	1.000e+00	1431	1.000e+00	1438	1.000e+00	1444	0.428790199086826	1976	2240	0.428790199081164	1424	2240	2240	2240	1
0019794	nonprotein amino acid metabolism	1.000e+00	1432	1.000e+00	1439	1.000e+00	1445	0.428790199086826	1975	2240	0.428790199081164	1425	2240	2240	2240	1
0006591	ornithine metabolism	1.000e+00	1433	1.000e+00	1440	1.000e+00	1446	0.428790199086826	1974	2240	0.428790199081164	1426	2240	2240	2240	1
0048193	Golgi vesicle transport	1.266e-01	192	3.392e-01	487	5.745e-01	863	0.0434142289733531	531	33	0.430473922137431	1427	1483	2953	3279	6
0006063	uronic acid metabolism	1.000e+00	1434	1.000e+00	1441	1.000e+00	1447	0.431278713633825	1985	2253	0.431278713629403	1428	2253	2253	2253	1
0006065	UDP-glucuronate biosynthesis	1.000e+00	1435	1.000e+00	1442	1.000e+00	1448	0.431278713633825	1981	2253	0.431278713629403	1429	2253	2253	2253	1
0019585	glucuronate metabolism	1.000e+00	1436	1.000e+00	1443	1.000e+00	1449	0.431278713633825	1984	2253	0.431278713629403	1430	2253	2253	2253	1
0046399	glucuronate biosynthesis	1.000e+00	1437	1.000e+00	1444	1.000e+00	1450	0.431278713633825	1980	2253	0.431278713629403	1431	2253	2253	2253	1
0046398	UDP-glucuronate metabolism	1.000e+00	1438	1.000e+00	1445	1.000e+00	1451	0.431278713633825	1983	2253	0.431278713629403	1432	2253	2253	2253	1
0003979	UDP-glucose 6-dehydrogenase activity	1.000e+00	1439	1.000e+00	1446	1.000e+00	1452	0.431278713633825	1982	2253	0.431278713629403	1433	2253	2253	2253	1
0006011	UDP-glucose metabolism	1.000e+00	1440	1.000e+00	1447	1.000e+00	1453	0.431278713633825	1979	2253	0.431278713629403	1434	2253	2253	2253	1
0009451	RNA modification	1.000e+00	1441	1.000e+00	1448	1.000e+00	1454	0.364372713579558	1769	1059	0.432601466731223	1435	1059	1059	3804	2
0006659	phosphatidylserine biosynthesis	1.000e+00	1442	1.000e+00	1449	1.000e+00	1455	0.432618683005689	1986	2260	0.432618683001531	1436	2260	2260	2260	1
0006658	phosphatidylserine metabolism	1.000e+00	1443	1.000e+00	1450	1.000e+00	1456	0.432618683005689	1987	2260	0.432618683001531	1437	2260	2260	2260	1
0016441	posttranscriptional gene silencing	1.000e+00	1444	1.000e+00	1451	1.000e+00	1457	0.433384379791808	1991	2264	0.433384379785605	1438	2264	2264	2264	1
0016246	RNA interference	1.000e+00	1445	1.000e+00	1452	1.000e+00	1458	0.433384379791808	1990	2264	0.433384379785605	1439	2264	2264	2264	1
0030423	RNA interference\, targeting of mRNA for destruction	1.000e+00	1446	1.000e+00	1453	1.000e+00	1459	0.433384379791808	1992	2264	0.433384379785605	1440	2264	2264	2264	1
0004303	estradiol 17-beta-dehydrogenase activity	1.000e+00	1447	1.000e+00	1454	1.000e+00	1460	0.405800603941027	1901	1197	0.43370814762414	1441	1197	1197	3672	2
0004973	N-methyl-D-aspartate receptor-associated protein activity	1.000e+00	1448	1.000e+00	1455	1.000e+00	1461	0.433958652375553	1993	2267	0.43395865237366	1442	2267	2267	2267	1
0005088	Ras guanyl-nucleotide exchange factor activity	1.000e+00	1449	1.000e+00	1456	3.066e-01	577	0.234441547950173	1356	445	0.434984109795788	1443	445	2610	4355	3
0008079	translation termination factor activity	1.000e+00	1450	1.000e+00	1457	1.000e+00	1462	0.435107197553619	1997	2273	0.43510719754977	1444	2273	2273	2273	1
0003747	translation release factor activity	1.000e+00	1451	1.000e+00	1458	1.000e+00	1463	0.435107197553619	1998	2273	0.43510719754977	1445	2273	2273	2273	1
0019395	fatty acid oxidation	9.215e-02	169	2.561e-01	430	4.568e-01	779	0.0579712251761549	618	62	0.436420252533046	1446	1413	2570	4121	4
0006635	fatty acid beta-oxidation	9.215e-02	165	2.561e-01	428	4.568e-01	771	0.0579712251761549	617	62	0.436420252533046	1447	1413	2570	4121	4
0003792	regulation of actin thin filament length activity	1.000e+00	1452	1.000e+00	1459	1.000e+00	1464	0.436447166926269	2002	2280	0.436447166921899	1448	2280	2280	2280	1
0004895	cell adhesion receptor activity	1.000e+00	1453	6.347e-01	651	8.747e-01	1032	0.123873644455681	962	4621	0.436492865344131	1449	1798	2562	3475	15
0042475	odontogenesis (sensu Vertebrata)	1.000e+00	1454	1.000e+00	1460	1.000e+00	1465	0.436638591123041	2003	2281	0.436638591117917	1450	2281	2281	2281	1
0004437	inositol/phosphatidylinositol phosphatase activity	1.266e-01	193	3.392e-01	484	5.745e-01	864	0.0701917962730369	684	54	0.436985562239097	1451	826	3391	4053	7
0015172	acidic amino acid transporter activity	1.000e+00	1455	1.000e+00	1461	1.000e+00	1466	0.0504073201289193	576	2875	0.437472099203476	1452	2531	2539	2798	3
0015813	L-glutamate transport	1.000e+00	1456	1.000e+00	1462	1.000e+00	1467	0.0504073201289193	574	2875	0.437472099203476	1453	2531	2539	2798	3
0005313	L-glutamate transporter activity	1.000e+00	1457	1.000e+00	1463	1.000e+00	1468	0.0504073201289193	575	2875	0.437472099203476	1454	2531	2539	2798	3
0015800	acidic amino acid transport	1.000e+00	1458	1.000e+00	1464	1.000e+00	1469	0.0504073201289193	577	2875	0.437472099203476	1455	2531	2539	2798	3
0004730	pseudouridylate synthase activity	1.000e+00	1459	1.000e+00	1465	1.000e+00	1470	0.438169984689556	2004	2289	0.438169984686064	1456	2289	2289	2289	1
0008584	male gonad development	1.000e+00	1460	1.000e+00	1466	1.000e+00	1471	0.438552833082778	2005	2291	0.438552833078101	1457	2291	2291	2291	1
0004992	platelet activating factor receptor activity	1.000e+00	1461	1.000e+00	1467	1.000e+00	1472	0.378940743604633	1839	1107	0.438694522066456	1458	1107	1107	3789	2
0005665	DNA-directed RNA polymerase II\, core complex	1.000e+00	1462	2.988e-01	462	5.192e-01	833	0.248689668831432	1404	243	0.438868186802742	1459	1412	1696	4261	6
0030880	RNA polymerase complex	1.000e+00	1463	2.988e-01	467	5.192e-01	834	0.248689668831432	1405	243	0.438868186802742	1460	1412	1696	4261	6
0008312	7S RNA binding	1.000e+00	1464	1.000e+00	1468	1.000e+00	1473	0.439127105672409	2007	2294	0.439127105666156	1461	2294	2294	2294	1
0006333	chromatin assembly/disassembly	1.709e-01	218	1.833e-01	339	2.873e-01	543	0.00746554364478543	167	1	0.439163790623082	1462	953	2653	4247	35
0004371	glycerone kinase activity	1.000e+00	1465	1.000e+00	1469	1.000e+00	1474	0.439892802454726	2008	2298	0.43989280245023	1463	2298	2298	2298	1
0019935	cyclic-nucleotide-mediated signaling	1.000e+00	1466	1.000e+00	1470	7.957e-01	1000	0.274110505626364	1489	4254	0.441338379020373	1464	1293	2675	3735	13
0007187	G-protein signaling\, coupled to cyclic nucleotide second messenger	1.000e+00	1467	1.000e+00	1471	7.957e-01	998	0.274110505626364	1490	4254	0.441338379020373	1465	1293	2675	3735	13
0016822	hydrolase activity\, acting on acid carbon-carbon bonds	1.000e+00	1468	1.000e+00	1472	1.000e+00	1475	0.44935032321709	2028	3502	0.44146899240064	1466	1409	1409	3502	2
0016823	hydrolase activity\, acting on acid carbon-carbon bonds\, in ketonic substances	1.000e+00	1469	1.000e+00	1473	1.000e+00	1476	0.44935032321709	2027	3502	0.44146899240064	1467	1409	1409	3502	2
0005154	epidermal growth factor receptor binding	1.000e+00	1470	1.000e+00	1474	1.000e+00	1477	0.365898096507246	1772	1064	0.441654060784859	1468	1064	1064	3848	2
0030529	ribonucleoprotein complex	7.062e-01	381	2.942e-01	457	2.947e-01	547	0.152144109431918	1068	1955	0.442148922071892	1469	1348	2613	3986	60
0015721	bile acid transport	1.000e+00	1471	1.000e+00	1475	1.000e+00	1478	0.443147013785718	2009	2315	0.443147013782542	1470	2315	2315	2315	1
0030431	sleep	1.000e+00	1472	1.000e+00	1476	1.000e+00	1479	0.443912710570927	2014	2319	0.443912710566616	1471	2319	2319	2319	1
0005791	rough endoplasmic reticulum	1.000e+00	1473	1.000e+00	1477	1.000e+00	1480	0.443912710570927	2013	2319	0.443912710566616	1472	2319	2319	2319	1
0042752	regulation of circadian rhythm	1.000e+00	1474	1.000e+00	1478	1.000e+00	1481	0.443912710570927	2011	2319	0.443912710566616	1473	2319	2319	2319	1
0045187	regulation of sleep	1.000e+00	1475	1.000e+00	1479	1.000e+00	1482	0.443912710570927	2012	2319	0.443912710566616	1474	2319	2319	2319	1
0019905	syntaxin binding	1.000e+00	1476	1.000e+00	1480	1.000e+00	1483	0.444295558965298	2015	2321	0.444295558958652	1475	2321	2321	2321	1
0016081	synaptic vesicle docking	1.000e+00	1477	1.000e+00	1481	1.000e+00	1484	0.444295558965298	2017	2321	0.444295558958652	1476	2321	2321	2321	1
0000149	SNARE binding	1.000e+00	1478	1.000e+00	1482	1.000e+00	1485	0.444295558965298	2018	2321	0.444295558958652	1477	2321	2321	2321	1
0019717	synaptosome	1.000e+00	1479	1.000e+00	1483	1.000e+00	1486	0.444295558965298	2020	2321	0.444295558958652	1478	2321	2321	2321	1
0017075	syntaxin-1 binding	1.000e+00	1480	1.000e+00	1484	1.000e+00	1487	0.444295558965298	2016	2321	0.444295558958652	1479	2321	2321	2321	1
0016079	synaptic vesicle exocytosis	1.000e+00	1481	1.000e+00	1485	1.000e+00	1488	0.444295558965298	2019	2321	0.444295558958652	1480	2321	2321	2321	1
0004219	pyroglutamyl-peptidase I activity	1.000e+00	1482	1.000e+00	1486	1.000e+00	1489	0.444869831552153	2022	2324	0.444869831546708	1481	2324	2324	2324	1
0016920	pyroglutamyl-peptidase activity	1.000e+00	1483	1.000e+00	1487	1.000e+00	1490	0.444869831552153	2021	2324	0.444869831546708	1482	2324	2324	2324	1
0006606	protein-nucleus import	1.000e+00	1484	1.000e+00	1488	7.691e-01	990	0.229822836820475	1335	2705	0.445283303959345	1483	1182	2019	4113	12
0003783	barbed-end actin capping activity	1.000e+00	1485	1.000e+00	1489	1.000e+00	1491	0.446018376727533	2023	2330	0.446018376722818	1484	2330	2330	2330	1
0008217	regulation of blood pressure	1.000e+00	1486	3.772e-01	512	6.235e-01	913	0.123012728712773	953	4021	0.44773836327003	1485	1520	1610	3809	8
0008514	organic anion transporter activity	1.000e+00	1487	1.000e+00	1490	8.192e-01	1005	0.0582124530330672	619	3726	0.448888459810179	1486	1545	2539	3486	11
0005085	guanyl-nucleotide exchange factor activity	1.000e+00	1488	7.728e-01	710	3.217e-01	622	0.170611308669996	1148	624	0.449307345393185	1487	1405	2309	4355	23
0003713	transcription co-activator activity	4.300e-01	318	8.209e-01	722	6.635e-01	936	0.184440386765298	1195	2184	0.450306121625508	1488	1141	2184	4222	25
0015359	amino acid permease activity	1.000e+00	1489	1.116e-01	241	2.165e-01	475	0.0532581475684617	586	141	0.451479919856048	1489	141	141	4824	2
0007269	neurotransmitter secretion	1.000e+00	1490	1.000e+00	1491	1.000e+00	1492	0.256696878193028	1432	2647	0.452037048303728	1490	2321	2321	2647	2
0005496	steroid binding	1.000e+00	1491	1.000e+00	1492	1.000e+00	1493	0.254870320749776	1419	4404	0.452195439202752	1491	1197	2367	3123	8
0003678	DNA helicase activity	1.000e+00	1492	1.000e+00	1493	1.000e+00	1494	0.243500520520153	1395	2359	0.452218750776288	1492	852	1862	2359	3
0008374	O-acyltransferase activity	1.000e+00	1493	1.000e+00	1494	1.000e+00	1495	0.320802644422083	1646	2641	0.452481481231824	1493	1413	1679	2641	3
0003705	RNA polymerase II transcription factor activity\, enhancer binding	1.000e+00	1494	1.000e+00	1495	1.000e+00	1496	0.110232496667418	901	923	0.45323635242139	1494	732	2999	4134	5
0004864	protein phosphatase inhibitor activity	1.000e+00	1495	1.000e+00	1496	1.000e+00	1497	0.454058192960564	2048	2372	0.45405819295559	1495	2372	2372	2372	1
0019212	phosphatase inhibitor activity	1.000e+00	1496	1.000e+00	1497	1.000e+00	1498	0.454058192960564	2050	2372	0.45405819295559	1496	2372	2372	2372	1
0004865	type 1 serine/threonine specific protein phosphatase inhibitor activity	1.000e+00	1497	1.000e+00	1498	1.000e+00	1499	0.454058192960564	2051	2372	0.45405819295559	1497	2372	2372	2372	1
0019888	protein phosphatase regulator activity	1.000e+00	1498	1.000e+00	1499	1.000e+00	1500	0.454058192960564	2049	2372	0.45405819295559	1498	2372	2372	2372	1
0006397	mRNA processing	1.000e+00	1499	1.000e+00	1500	2.436e-01	508	0.0867464992152153	806	863	0.455736117551278	1499	740	2096	4736	15
0030022	adhesive extracellular matrix constituent activity	1.000e+00	1500	1.000e+00	1501	1.000e+00	1501	0.139066734183901	1013	2707	0.456624675523694	1500	2228	2618	2707	3
0015300	solute\:solute antiporter activity	1.000e+00	1501	1.000e+00	1502	1.000e+00	1502	0.352787296456573	1734	3182	0.456709100133681	1501	1290	2688	3182	5
0015298	solute\:cation antiporter activity	1.000e+00	1502	1.000e+00	1504	1.000e+00	1504	0.352787296456573	1732	3182	0.456709100133681	1502	1290	2688	3182	5
0015299	solute\:hydrogen antiporter activity	1.000e+00	1503	1.000e+00	1503	1.000e+00	1503	0.352787296456573	1733	3182	0.456709100133681	1503	1290	2688	3182	5
0030003	cation homeostasis	1.000e+00	1504	6.943e-01	680	9.133e-01	1060	0.0455425235408007	551	4073	0.457884349116023	1504	1290	2287	3731	19
0008287	protein serine/threonine phosphatase complex	1.000e+00	1505	1.000e+00	1505	5.745e-01	867	0.0610853219323882	638	3505	0.458108270721238	1505	2378	2709	3355	6
0046058	cAMP metabolism	1.000e+00	1506	1.000e+00	1506	3.862e-01	681	0.257124905011627	1434	374	0.458135028425574	1506	374	2304	2783	4
0006171	cAMP biosynthesis	1.000e+00	1507	1.000e+00	1507	3.862e-01	667	0.257124905011627	1435	374	0.458135028425574	1507	374	2304	2783	4
0004868	serpin	1.000e+00	1508	1.000e+00	1508	1.000e+00	1508	0.0540889223762231	591	2802	0.458147491666607	1508	1613	2628	2771	6
0003690	double-stranded DNA binding	1.000e+00	1509	1.000e+00	1509	1.000e+00	1509	0.34941865879164	1727	1262	0.458356644828947	1509	1262	2202	3741	5
0030308	negative regulation of cell growth	1.000e+00	1510	1.000e+00	1510	1.000e+00	1510	0.458843797860072	2060	2397	0.458843797856049	1510	2397	2397	2397	1
0005896	interleukin-6 receptor complex	1.000e+00	1511	1.000e+00	1511	1.000e+00	1511	0.460375191429439	2065	2405	0.460375191424196	1511	2405	2405	2405	1
0016986	transcription initiation factor activity	1.000e+00	1512	1.000e+00	1512	1.000e+00	1512	0.460758039820826	2066	2407	0.460758039816233	1512	2407	2407	2407	1
0019981	interleukin-6 binding	1.000e+00	1513	1.000e+00	1513	1.000e+00	1513	0.322834789372831	1651	3584	0.4608791583001	1513	1592	2405	3584	2
0004915	interleukin-6 receptor activity	1.000e+00	1514	1.000e+00	1514	1.000e+00	1514	0.322834789372831	1650	3584	0.4608791583001	1514	1592	2405	3584	2
0004725	protein tyrosine phosphatase activity	1.000e+00	1515	6.557e-01	664	3.424e-01	634	0.0794385784826094	755	1149	0.461400727876685	1515	796	2789	3993	18
0005160	transforming growth factor-beta receptor binding	5.635e-02	132	1.626e-01	325	3.066e-01	579	0.00573283536939888	148	10	0.462095568896317	1516	10	3408	4171	3
0005795	Golgi stack	1.000e+00	1517	1.000e+00	1517	1.000e+00	1517	0.177430674566015	1179	3391	0.462479607273406	1517	936	2560	3279	4
0046930	pore complex	1.000e+00	1518	1.000e+00	1518	1.000e+00	1518	0.207114227046631	1282	747	0.463314553710791	1518	747	2659	4113	6
0005643	nuclear pore	1.000e+00	1519	1.000e+00	1519	1.000e+00	1519	0.207114227046631	1281	747	0.463314553710791	1519	747	2659	4113	6
0042605	peptide antigen binding	1.000e+00	1520	1.000e+00	1520	1.000e+00	1520	0.464203675350986	2069	2425	0.464203675344564	1520	2425	2425	2425	1
0008395	steroid hydroxylase activity	1.000e+00	1521	1.000e+00	1521	2.165e-01	387	0.117691612580477	941	317	0.464315834807056	1521	317	317	4717	2
0042102	positive regulation of T-cell proliferation	1.000e+00	1522	1.000e+00	1522	1.000e+00	1522	0.409467680210291	1922	3343	0.464688509921775	1522	1693	1693	3343	2
0050671	positive regulation of lymphocyte proliferation	1.000e+00	1523	1.000e+00	1523	1.000e+00	1523	0.409467680210291	1920	3343	0.464688509921775	1523	1693	1693	3343	2
0042129	regulation of T-cell proliferation	1.000e+00	1524	1.000e+00	1524	1.000e+00	1524	0.409467680210291	1921	3343	0.464688509921775	1524	1693	1693	3343	2
0046651	lymphocyte proliferation	1.000e+00	1525	1.000e+00	1525	1.000e+00	1525	0.409467680210291	1917	3343	0.464688509921775	1525	1693	1693	3343	2
0042098	T-cell proliferation	1.000e+00	1526	1.000e+00	1526	1.000e+00	1526	0.409467680210291	1919	3343	0.464688509921775	1526	1693	1693	3343	2
0050670	regulation of lymphocyte proliferation	1.000e+00	1527	1.000e+00	1527	1.000e+00	1527	0.409467680210291	1918	3343	0.464688509921775	1527	1693	1693	3343	2
0007456	eye morphogenesis (sensu Drosophila)	1.000e+00	1528	1.000e+00	1528	1.000e+00	1528	0.261233634913792	1455	2891	0.464717910031001	1528	1529	2857	2891	4
0001654	eye morphogenesis	1.000e+00	1529	1.000e+00	1529	1.000e+00	1529	0.261233634913792	1454	2891	0.464717910031001	1529	1529	2857	2891	4
0006491	N-glycan processing	1.000e+00	1530	1.000e+00	1530	3.066e-01	576	0.300689256942973	1588	587	0.464833771311292	1530	587	2077	4943	3
0009066	aspartate family amino acid metabolism	7.442e-02	152	2.107e-01	364	6.748e-02	124	0.0205199344927893	335	27	0.46537851288121	1531	27	584	4478	4
0003707	steroid hormone receptor activity	1.000e+00	1532	1.000e+00	1532	7.051e-01	966	0.159183516028352	1097	2068	0.466631560902635	1532	1438	1993	4152	10
0005623	cell	1.947e-02	66	2.371e-01	403	3.247e-01	632	0.0132793590759993	232	108	0.466790644861631	1533	1293	2569	3992	1726
0006120	mitochondrial electron transport\, NADH to ubiquinone	1.000e+00	1534	1.000e+00	1534	3.862e-01	696	0.318877229713217	1631	3926	0.467224237185251	1534	484	2117	3675	4
0019863	IgE binding	1.000e+00	1535	1.000e+00	1535	1.000e+00	1535	0.366785765285118	1777	3164	0.467484537543181	1535	1887	1887	3164	2
0042626	ATPase activity\, coupled to transmembrane movement of substances	1.000e+00	1536	1.000e+00	1536	9.469e-01	1091	0.230161151637229	1337	2982	0.46783421930616	1536	1247	2315	3723	24
0016820	hydrolase activity\, acting on acid anhydrides\, catalyzing transmembrane movement of substances	1.000e+00	1537	1.000e+00	1537	9.469e-01	1092	0.230161151637229	1336	2982	0.46783421930616	1537	1247	2315	3723	24
0007249	NIK-I-kappaB/NF-kappaB cascade	1.000e+00	1538	2.561e-01	426	4.568e-01	778	0.152514324125115	1070	170	0.468019999108094	1538	1527	3491	3757	5
0047498	calcium-dependent phospholipase A2 activity	1.000e+00	1539	1.000e+00	1539	1.000e+00	1539	0.468989280248905	2074	2450	0.468989280245023	1539	2450	2450	2450	1
0008379	thioredoxin peroxidase activity	1.000e+00	1540	1.116e-01	247	2.165e-01	388	0.0640312652933741	652	170	0.470468731444185	1540	170	170	4897	2
0015165	pyrimidine nucleotide sugar transporter activity	1.000e+00	1541	1.000e+00	1541	1.000e+00	1541	0.401179815163207	1897	3309	0.471028457395256	1541	1761	1761	3309	2
0005338	nucleotide-sugar transporter activity	1.000e+00	1542	1.000e+00	1542	1.000e+00	1542	0.401179815163207	1898	3309	0.471028457395256	1542	1761	1761	3309	2
0015370	solute\:sodium symporter activity	1.000e+00	1543	1.000e+00	1543	1.000e+00	1543	0.289533874364911	1541	2531	0.472369487862105	1543	1071	2008	2531	4
0015294	solute\:cation symporter activity	1.000e+00	1544	1.000e+00	1544	1.000e+00	1544	0.289533874364911	1540	2531	0.472369487862105	1544	1071	2008	2531	4
0016859	cis-trans isomerase activity	1.000e+00	1545	2.561e-01	440	4.568e-01	743	0.159203207327139	1098	178	0.473449530159139	1545	1801	3348	3407	5
0004396	hexokinase activity	1.000e+00	1546	1.000e+00	1546	1.000e+00	1546	0.351795451208865	1731	1018	0.473641250016719	1546	1018	1018	4066	2
0004741	[pyruvate dehydrogenase (lipoamide)] phosphatase activity	1.000e+00	1547	1.000e+00	1547	1.000e+00	1547	0.268865123898612	1471	2709	0.474201285382999	1547	2378	2378	2709	1
0004700	atypical protein kinase C activity	1.000e+00	1548	1.000e+00	1548	1.000e+00	1548	0.474349157737782	2083	2478	0.474349157733538	1548	2478	2478	2478	1
0000004	biological_process unknown	8.270e-01	392	9.694e-01	783	9.557e-01	1098	0.0533077492593898	588	4874	0.475152803048751	1549	1355	2579	3835	77
0015071	protein phosphatase type 2C activity	1.000e+00	1550	1.000e+00	1550	1.000e+00	1550	0.475880551306139	2089	2486	0.475880551301685	1550	2486	2486	2486	1
0019866	inner membrane	1.000e+00	1551	4.048e-01	524	5.317e-01	845	0.174303340576265	1166	2441	0.476471984717384	1551	943	2343	4010	24
0008138	protein tyrosine/serine/threonine phosphatase activity	1.000e+00	1552	1.000e+00	1552	7.051e-01	961	0.151123294184513	1065	1130	0.479077651333594	1552	853	2361	3907	10
0004090	carbonyl reductase (NADPH) activity	1.000e+00	1553	1.000e+00	1553	1.000e+00	1553	0.374406376090424	1814	1092	0.479243762541078	1553	1092	1092	4022	2
0008233	peptidase activity	4.760e-01	332	2.395e-01	405	4.746e-01	796	0.0236330131649225	377	1128	0.47966030485428	1554	1035	2732	4066	125
0030160	GKAP/Homer scaffold activity	1.000e+00	1555	1.000e+00	1555	1.000e+00	1555	0.480283307814789	2094	2509	0.480283307810107	1555	2509	2509	2509	1
0016065	humoral defense mechanism (sensu Invertebrata)	1.000e+00	1556	1.000e+00	1556	1.000e+00	1556	0.32354382792463	1654	4169	0.480302363898842	1556	1461	2353	3552	5
0006960	antimicrobial humoral response (sensu Invertebrata)	1.000e+00	1557	1.000e+00	1557	1.000e+00	1557	0.32354382792463	1653	4169	0.480302363898842	1557	1461	2353	3552	5
0005328	neurotransmitter\:sodium symporter activity	1.000e+00	1558	1.000e+00	1558	1.000e+00	1558	0.329629470723688	1680	2008	0.480530478042817	1558	1071	2008	4631	3
0006302	double-strand break repair	1.000e+00	1559	1.116e-01	248	2.165e-01	389	0.0937951439313283	835	251	0.480738503469711	1559	251	251	4871	2
0006892	post-Golgi transport	1.000e+00	1560	1.000e+00	1560	1.000e+00	1560	0.247210404767035	1399	3279	0.481293419461243	1560	1483	2953	3279	3
0008112	nicotinamide N-methyltransferase activity	1.000e+00	1561	1.000e+00	1561	1.000e+00	1561	0.482388973971386	2103	2520	0.482388973966309	1561	2520	2520	2520	1
0006665	sphingolipid metabolism	1.000e+00	1562	1.000e+00	1562	1.000e+00	1562	0.136445578163558	998	1458	0.482430382593244	1562	1441	1458	4414	5
0015405	P-P-bond-hydrolysis-driven transporter activity	1.000e+00	1563	7.983e-01	717	8.336e-01	1010	0.237081981952287	1371	4707	0.482524953515346	1563	1247	2354	3862	27
0005639	integral to nuclear inner membrane	1.000e+00	1564	1.000e+00	1564	1.000e+00	1564	0.483728943344339	2105	2527	0.483728943338438	1564	2527	2527	2527	1
0015183	L-aspartate transporter activity	1.000e+00	1565	1.000e+00	1565	1.000e+00	1565	0.484494640127914	2107	2531	0.484494640122511	1565	2531	2531	2531	1
0015372	glutamate/aspartate\:sodium symporter activity	1.000e+00	1566	1.000e+00	1566	1.000e+00	1566	0.484494640127914	2106	2531	0.484494640122511	1566	2531	2531	2531	1
0009653	morphogenesis	5.725e-01	358	6.635e-01	666	5.341e-01	846	0.0314693588968378	441	4851	0.484700097473315	1567	1460	2618	3816	200
0004603	phenylethanolamine N-methyltransferase activity	1.000e+00	1568	1.000e+00	1568	1.000e+00	1568	0.485451761106365	2108	2536	0.485451761102603	1568	2536	2536	2536	1
0008144	drug binding	1.000e+00	1569	1.000e+00	1569	1.000e+00	1569	0.41069363069219	1926	3348	0.485785127023993	1569	1801	1801	3348	2
0004212	lysosomal cysteine-type endopeptidase	1.000e+00	1570	1.000e+00	1570	1.000e+00	1570	0.487174578872201	2115	2545	0.487174578866769	1570	2545	2545	2545	1
0019079	viral genome replication	1.000e+00	1571	1.000e+00	1571	1.000e+00	1571	0.369536601367876	1789	2153	0.487704554833958	1571	1695	2153	3909	2
0019058	viral infectious cycle	1.000e+00	1572	1.000e+00	1572	1.000e+00	1572	0.369536601367876	1788	2153	0.487704554833958	1572	1695	2153	3909	2
0015075	ion transporter activity	1.000e+00	1573	9.494e-01	766	8.283e-01	1009	0.168964854457022	1141	4115	0.48781249292892	1573	1452	2441	3683	74
0004181	metallocarboxypeptidase activity	1.000e+00	1574	1.000e+00	1574	3.217e-01	629	0.299322604756002	1584	570	0.48819611941398	1574	1444	2373	4005	10
0042127	regulation of cell proliferation	4.621e-01	325	8.529e-01	734	8.378e-01	1011	0.0307732262092152	435	2	0.489145142292782	1575	1546	2519	4004	77
0006561	proline biosynthesis	1.000e+00	1576	1.000e+00	1576	1.000e+00	1576	0.490620214400163	2119	2563	0.4906202143951	1576	2563	2563	2563	1
0004735	pyrroline-5-carboxylate reductase activity	1.000e+00	1577	1.000e+00	1577	1.000e+00	1577	0.490620214400163	2118	2563	0.4906202143951	1577	2563	2563	2563	1
0006560	proline metabolism	1.000e+00	1578	1.000e+00	1578	1.000e+00	1578	0.490620214400163	2120	2563	0.4906202143951	1578	2563	2563	2563	1
0005579	membrane attack complex	1.000e+00	1579	1.000e+00	1579	1.000e+00	1579	0.490811638595202	2122	2564	0.490811638591118	1579	2564	2564	2564	1
0009190	cyclic nucleotide biosynthesis	1.000e+00	1580	1.000e+00	1580	5.192e-01	820	0.35977122415799	1757	374	0.490816519424193	1580	1648	2304	3809	6
0004924	oncostatin-M receptor activity	1.000e+00	1581	1.000e+00	1581	1.000e+00	1581	0.470643012314777	2076	3584	0.490834021337201	1581	1592	1592	3584	1
0005011	macrophage colony stimulating factor receptor activity	1.000e+00	1582	1.000e+00	1582	1.000e+00	1582	0.491003062792522	2124	2565	0.491003062787136	1582	2565	2565	2565	1
0008206	bile acid metabolism	1.000e+00	1583	1.000e+00	1583	1.000e+00	1583	0.491960183773135	2125	2570	0.491960183767228	1583	2570	2570	2570	1
0003997	acyl-CoA oxidase activity	1.000e+00	1584	1.000e+00	1584	1.000e+00	1584	0.491960183773135	2126	2570	0.491960183767228	1584	2570	2570	2570	1
0005092	GDP-dissociation inhibitor activity	1.000e+00	1585	1.000e+00	1585	1.000e+00	1585	0.231275937565421	1340	3207	0.49274418062438	1585	1609	2974	3207	2
0005094	Rho GDP-dissociation inhibitor activity	1.000e+00	1586	1.000e+00	1586	1.000e+00	1586	0.231275937565421	1341	3207	0.49274418062438	1586	1609	2974	3207	2
0047017	prostaglandin-F synthase activity	1.000e+00	1587	1.000e+00	1587	1.000e+00	1587	0.492917304753248	2132	2575	0.49291730474732	1587	2575	2575	2575	1
0042113	B-cell activation	1.000e+00	1588	1.626e-01	327	3.066e-01	563	0.151330081951083	1066	278	0.493049657569455	1588	278	3343	4171	3
0004218	cathepsin S activity	1.000e+00	1589	1.000e+00	1589	1.000e+00	1589	0.494640122516925	2135	2584	0.494640122511485	1589	2584	2584	2584	1
0005386	carrier activity	8.304e-01	394	2.668e-01	450	6.093e-01	898	0.194264819239355	1231	4980	0.495482366566204	1590	1392	2531	3841	87
0007638	mechanosensory behavior	1.000e+00	1591	1.000e+00	1591	1.000e+00	1591	0.496554364476414	2137	2594	0.496554364471669	1591	2594	2594	2594	1
0007205	protein kinase C activation	1.000e+00	1592	1.000e+00	1592	1.000e+00	1592	0.419007883908083	1953	1242	0.497006795189841	1592	1242	1242	3967	2
0008757	S-adenosylmethionine-dependent methyltransferase activity	1.000e+00	1593	5.369e-01	592	7.957e-01	999	0.254795217175806	1418	2536	0.497025097462257	1593	1101	2520	3960	13
0015992	proton transport	1.000e+00	1594	1.000e+00	1594	1.000e+00	1594	0.100056710904118	857	2343	0.497404464075105	1594	1594	1900	4593	10
0006818	hydrogen transport	1.000e+00	1595	1.000e+00	1595	1.000e+00	1595	0.100056710904118	858	2343	0.497404464075105	1595	1594	1900	4593	10
0005778	peroxisomal membrane	3.792e-02	94	1.116e-01	249	2.165e-01	390	0.0171556101694855	299	45	0.498129236667554	1596	45	45	5170	2
0008509	anion transporter activity	1.000e+00	1597	1.000e+00	1597	9.020e-01	1047	0.0388300008559398	495	3977	0.49936165461496	1597	1545	2798	3520	16
0017034	Rap guanyl-nucleotide exchange factor activity	1.000e+00	1598	1.000e+00	1598	1.000e+00	1598	0.499617151613903	2138	2610	0.499617151607963	1598	2610	2610	2610	1
0030742	GTP-dependent protein binding	1.000e+00	1599	1.000e+00	1599	1.000e+00	1599	0.499617151613903	2139	2610	0.499617151607963	1599	2610	2610	2610	1
0042472	inner ear morphogenesis	1.000e+00	1600	1.000e+00	1600	1.000e+00	1600	0.317328980460895	1625	2943	0.499812923044427	1600	2281	2281	2943	2
0042471	ear morphogenesis	1.000e+00	1601	1.000e+00	1601	1.000e+00	1601	0.317328980460895	1624	2943	0.499812923044427	1601	2281	2281	2943	2
0004216	cathepsin K activity	1.000e+00	1602	1.000e+00	1602	1.000e+00	1602	0.500000000004461	2140	2612	0.5	1602	2612	2612	2612	1
0004428	inositol/phosphatidylinositol kinase activity	1.000e+00	1603	2.561e-01	422	4.568e-01	744	0.122748041559343	952	135	0.501005989899262	1603	1158	2852	4426	5
0005592	collagen type XI	1.000e+00	1604	1.000e+00	1604	1.000e+00	1604	0.50114854517864	2141	2618	0.50114854517611	1604	2618	2618	2618	1
0007600	sensory perception	1.000e+00	1605	9.642e-01	780	9.638e-01	1104	0.111959280268367	908	2240	0.501776917102487	1605	1383	2169	3687	55
0007265	RAS protein signal transduction	1.000e+00	1606	1.000e+00	1606	1.041e-01	162	0.0608898865932097	636	445	0.502544548824879	1606	445	2847	4355	5
0008378	galactosyltransferase activity	1.000e+00	1607	1.000e+00	1607	1.000e+00	1607	0.470073980710209	2075	1421	0.50261905979644	1607	1421	1421	3818	2
0016284	alanine aminopeptidase activity	1.000e+00	1608	1.000e+00	1608	2.165e-01	395	0.152585205208664	1073	415	0.502806132605805	1608	415	415	4825	2
0004179	membrane alanyl aminopeptidase activity	1.000e+00	1609	1.000e+00	1609	2.165e-01	399	0.152585205208664	1071	415	0.502806132605805	1609	415	415	4825	2
0004044	amidophosphoribosyltransferase activity	1.000e+00	1610	1.000e+00	1610	1.000e+00	1610	0.503828483925264	2142	2632	0.503828483920367	1610	2632	2632	2632	1
0005874	microtubule	1.783e-02	33	1.284e-01	279	3.658e-01	653	0.00331513925933743	106	42	0.504031789193286	1611	770	3196	4024	10
0016840	carbon-nitrogen lyase activity	1.000e+00	1612	1.000e+00	1612	1.000e+00	1612	0.504594180711503	2148	2636	0.504594180704441	1612	2636	2636	2636	1
0008473	ornithine cyclodeaminase activity	1.000e+00	1613	1.000e+00	1613	1.000e+00	1613	0.504594180711503	2147	2636	0.504594180704441	1613	2636	2636	2636	1
0016841	ammonia-lyase activity	1.000e+00	1614	1.000e+00	1614	1.000e+00	1614	0.504594180711503	2149	2636	0.504594180704441	1614	2636	2636	2636	1
0006661	phosphatidylinositol biosynthesis	1.000e+00	1615	1.000e+00	1615	1.000e+00	1615	0.291257466754378	1552	826	0.505050947350553	1615	826	826	4426	2
0046488	phosphatidylinositol metabolism	1.000e+00	1616	1.000e+00	1616	1.000e+00	1616	0.291257466754378	1551	826	0.505050947350553	1616	826	826	4426	2
0006814	sodium ion transport	1.000e+00	1617	1.000e+00	1617	5.277e-01	838	0.16596098147169	1130	1979	0.505437321523128	1617	1290	1979	4406	15
0004366	glycerol-3-phosphate O-acyltransferase activity	1.000e+00	1618	1.000e+00	1618	1.000e+00	1618	0.505551301691287	2150	2641	0.505551301684533	1618	2641	2641	2641	1
0006832	small molecule transport	1.000e+00	1619	4.130e-01	533	2.769e-01	540	0.155801995534025	1082	414	0.50569181437693	1619	1222	2267	4385	8
0000272	polysaccharide catabolism	1.000e+00	1620	1.000e+00	1620	1.000e+00	1620	0.298086845453853	1583	3490	0.505728395978727	1620	1227	3158	3490	3
0008099	synaptic vesicle endocytosis	1.000e+00	1621	1.000e+00	1621	1.000e+00	1621	0.506699846867046	2153	2647	0.506699846860643	1621	2647	2647	2647	1
0007292	female gamete generation	1.000e+00	1622	1.000e+00	1622	1.000e+00	1622	0.508805513019113	2165	2658	0.508805513016845	1622	2658	2658	2658	1
0008536	RAN protein binding	1.000e+00	1623	1.000e+00	1623	1.000e+00	1623	0.50899693721854	2168	2659	0.508996937212864	1623	2659	2659	2659	1
0004426	indoleamine-pyrrole 2\,3-dioxygenase activity	1.000e+00	1624	1.000e+00	1624	1.000e+00	1624	0.509571209807086	2171	2662	0.509571209800919	1624	2662	2662	2662	1
0004180	carboxypeptidase activity	1.000e+00	1625	1.000e+00	1625	4.898e-01	801	0.308203607635188	1603	2818	0.50990957316486	1625	1582	2373	4005	14
0016229	steroid dehydrogenase activity	1.000e+00	1626	1.000e+00	1626	1.000e+00	1626	0.34721066747888	1715	3672	0.510004900210212	1626	1197	3034	3672	3
0046527	glucosyltransferase activity	1.000e+00	1627	1.000e+00	1627	1.000e+00	1627	0.480336633910675	2096	1458	0.510288109977039	1627	1458	1458	3822	2
0004962	endothelin receptor activity	1.000e+00	1628	1.000e+00	1628	1.000e+00	1628	0.512059724354916	2173	2675	0.512059724349158	1628	2675	2675	2675	1
0008373	sialyltransferase activity	1.000e+00	1629	1.000e+00	1629	1.000e+00	1629	0.256530790194691	1430	3980	0.514021839450694	1629	2077	2773	2910	5
0016764	transferase activity\, transferring other glycosyl groups	1.000e+00	1630	1.000e+00	1630	1.000e+00	1630	0.256530790194691	1431	3980	0.514021839450694	1630	2077	2773	2910	5
0017137	Rab interactor activity	1.000e+00	1631	1.000e+00	1631	1.000e+00	1631	0.514356814706874	2176	2687	0.514356814701378	1631	2687	2687	2687	1
0006875	metal ion homeostasis	1.000e+00	1632	6.124e-01	640	8.584e-01	1023	0.0185248331557013	313	4073	0.514832256942933	1632	1611	2287	3731	15
0006778	porphyrin metabolism	1.000e+00	1633	1.000e+00	1633	1.000e+00	1633	0.370093317338928	1793	2155	0.515348863567992	1633	1872	2155	3911	3
0042168	heme metabolism	1.000e+00	1634	1.000e+00	1634	1.000e+00	1634	0.370093317338928	1792	2155	0.515348863567992	1634	1872	2155	3911	3
0016409	palmitoyltransferase activity	1.000e+00	1635	1.000e+00	1635	1.000e+00	1635	0.374273547960433	1813	2170	0.5156541590095	1635	1413	2170	4357	2
0005613	laminin receptor protein	1.000e+00	1636	1.000e+00	1636	1.000e+00	1636	0.515888208273665	2180	2695	0.515888208269525	1636	2695	2695	2695	1
0005055	laminin receptor activity	1.000e+00	1637	1.000e+00	1637	1.000e+00	1637	0.515888208273665	2179	2695	0.515888208269525	1637	2695	2695	2695	1
0005071	transmembrane receptor protein serine/threonine kinase signaling protein activity	1.000e+00	1638	1.000e+00	1638	1.000e+00	1638	0.35947917372361	1756	1043	0.517205790650818	1638	1043	1043	4274	2
0005072	TGFbeta receptor\, cytoplasmic mediator activity	1.000e+00	1639	1.000e+00	1639	1.000e+00	1639	0.35947917372361	1755	1043	0.517205790650818	1639	1043	1043	4274	2
0005662	DNA replication factor A complex	1.000e+00	1640	1.000e+00	1640	1.000e+00	1640	0.517228177649557	2183	2702	0.517228177641654	1640	2702	2702	2702	1
0046907	intracellular transport	7.853e-01	390	4.786e-01	570	5.636e-01	854	0.0499474483473626	572	5031	0.518690730904695	1641	1182	2608	4024	73
0003735	structural constituent of ribosome	1.000e+00	1642	5.120e-01	586	4.579e-01	783	0.18834383706644	1208	1955	0.522603492936834	1642	1468	2613	3986	46
0008186	RNA dependent ATPase activity	1.000e+00	1643	1.000e+00	1643	1.000e+00	1643	0.327854961613567	1663	3107	0.522652275351281	1643	1572	2285	3107	3
0005590	collagen type VII	1.000e+00	1644	1.000e+00	1644	1.000e+00	1644	0.522779479333719	2195	2731	0.522779479326187	1644	2731	2731	2731	1
0007548	sex differentiation	1.000e+00	1645	1.000e+00	1645	1.000e+00	1645	0.238008427877074	1376	1232	0.523933593428255	1645	1124	1232	3981	3
0016775	phosphotransferase activity\, nitrogenous group as acceptor	1.000e+00	1646	1.000e+00	1646	2.165e-01	400	0.123795050106918	961	334	0.524118307403431	1646	334	334	5020	2
0009887	organogenesis	5.609e-01	355	7.552e-01	701	5.924e-01	889	0.0354921482417928	473	4851	0.524861933289906	1647	1460	2618	3816	197
0009487	glutaredoxin	1.000e+00	1648	1.000e+00	1648	1.000e+00	1648	0.525650842271196	2202	2746	0.525650842266463	1648	2746	2746	2746	1
0042602	flavin reductase activity	1.000e+00	1649	1.000e+00	1649	1.000e+00	1649	0.526033690663213	2203	2748	0.526033690658499	1649	2748	2748	2748	1
0006694	steroid biosynthesis	2.942e-01	276	6.557e-01	663	3.424e-01	635	0.0693649621722281	677	667	0.526212207025773	1650	667	2559	4294	17
0007167	enzyme linked receptor protein signaling pathway	1.000e+00	1651	6.211e-01	645	2.267e-01	484	0.103649271903294	871	3967	0.526391340188145	1651	1648	2852	3789	34
0004857	enzyme inhibitor activity	1.000e+00	1652	9.836e-01	789	9.979e-01	1127	0.0141980198370656	254	3588	0.526731147246239	1652	1681	2579	3405	60
0003858	3-hydroxybutyrate dehydrogenase activity	1.000e+00	1653	1.000e+00	1653	1.000e+00	1653	0.526799387448074	2204	2752	0.526799387442573	1653	2752	2752	2752	1
0004249	stromelysin 3 activity	1.000e+00	1654	1.000e+00	1654	1.000e+00	1654	0.526990811643276	2208	2753	0.526990811638591	1654	2753	2753	2753	1
0016070	RNA metabolism	1.000e+00	1655	1.000e+00	1655	7.607e-01	985	0.130363520502243	981	2351	0.527450187314547	1655	1133	2264	3969	42
0005342	organic acid transporter activity	1.000e+00	1656	3.631e-01	504	4.714e-01	794	0.277036187105441	1505	2875	0.527613449938701	1656	1447	2539	3726	19
0046943	carboxylic acid transporter activity	1.000e+00	1657	3.631e-01	505	4.714e-01	793	0.277036187105441	1504	2875	0.527613449938701	1657	1447	2539	3726	19
0008406	gonad development	1.000e+00	1658	1.000e+00	1658	1.000e+00	1658	0.408275883430047	1911	2291	0.52770417339177	1658	1557	2291	4171	3
0015036	disulfide oxidoreductase activity	1.000e+00	1659	3.392e-01	492	5.745e-01	883	0.177806046661493	1180	144	0.527839944880704	1659	1547	3060	3709	6
0007494	midgut development	1.000e+00	1660	1.000e+00	1660	1.000e+00	1660	0.527947932624185	2212	2758	0.527947932618683	1660	2758	2758	2758	1
0007497	posterior midgut development	1.000e+00	1661	1.000e+00	1661	1.000e+00	1661	0.527947932624185	2213	2758	0.527947932618683	1661	2758	2758	2758	1
0009112	nucleobase metabolism	1.095e-01	184	2.988e-01	465	5.192e-01	815	0.00687479528628761	159	6	0.528070001936411	1662	1884	2606	3813	5
0004232	interstitial collagenase activity	1.000e+00	1663	1.000e+00	1663	1.000e+00	1663	0.530053598780876	2221	2769	0.530053598774885	1663	2769	2769	2769	1
0009057	macromolecule catabolism	5.101e-01	340	2.904e-01	455	6.653e-01	937	0.0329944334724079	453	1128	0.530649108703501	1664	1083	2741	3923	134
0016877	ligase activity\, forming carbon-sulfur bonds	1.000e+00	1665	1.000e+00	1665	1.000e+00	1665	0.450891612347401	2034	3508	0.530837067224768	1665	1882	1882	3508	2
0015645	fatty-acid ligase activity	1.000e+00	1666	1.000e+00	1666	1.000e+00	1666	0.450891612347401	2035	3508	0.530837067224768	1666	1882	1882	3508	2
0000038	very-long-chain fatty acid metabolism	1.000e+00	1667	1.000e+00	1667	1.000e+00	1667	0.450891612347401	2032	3508	0.530837067224768	1667	1882	1882	3508	2
0004467	long-chain-fatty-acid-CoA ligase activity	1.000e+00	1668	1.000e+00	1668	1.000e+00	1668	0.450891612347401	2033	3508	0.530837067224768	1668	1882	1882	3508	2
0015108	chloride transporter activity	1.000e+00	1669	1.000e+00	1669	1.000e+00	1669	0.468958494046433	2073	1417	0.531583090041957	1669	1417	1417	3977	2
0003801	blood coagulation factor activity	1.000e+00	1670	1.000e+00	1670	1.000e+00	1670	0.409042757341468	1913	1208	0.531956060066808	1670	1208	1208	4188	2
0008334	histone mRNA metabolism	1.000e+00	1671	1.000e+00	1671	1.000e+00	1671	0.517728453404103	2184	1596	0.532701915717804	1671	1596	1596	3804	2
0006626	protein-mitochondrial targeting	1.000e+00	1672	1.000e+00	1672	1.000e+00	1672	0.266350901663231	1467	4010	0.535989372516168	1672	1367	3282	3836	5
0015142	tricarboxylic acid transporter activity	1.000e+00	1673	1.000e+00	1673	1.000e+00	1673	0.088170442707261	811	3486	0.537008216635897	1673	2531	2539	2875	4
0006835	dicarboxylic acid transport	1.000e+00	1674	1.000e+00	1674	1.000e+00	1674	0.088170442707261	812	3486	0.537008216635897	1674	2531	2539	2875	4
0005311	sodium\:dicarboxylate/tricarboxylate symporter activity	1.000e+00	1675	1.000e+00	1675	1.000e+00	1675	0.088170442707261	813	3486	0.537008216635897	1675	2531	2539	2875	4
0005310	dicarboxylic acid transporter activity	1.000e+00	1676	1.000e+00	1676	1.000e+00	1676	0.088170442707261	814	3486	0.537008216635897	1676	2531	2539	2875	4
0015354	polyspecific organic cation transporter activity	1.000e+00	1677	1.000e+00	1677	1.000e+00	1677	0.088170442707261	810	3486	0.537008216635897	1677	2531	2539	2875	4
0004906	interferon-gamma receptor activity	1.000e+00	1678	1.000e+00	1678	1.000e+00	1678	0.372138532626261	1805	3187	0.538291996875049	1678	2243	2243	3187	2
0009619	resistance to pathogenic bacteria	1.000e+00	1679	1.000e+00	1679	1.000e+00	1679	0.372138532626261	1802	3187	0.538291996875049	1679	2243	2243	3187	2
0019964	interferon-gamma binding	1.000e+00	1680	1.000e+00	1680	1.000e+00	1680	0.372138532626261	1804	3187	0.538291996875049	1680	2243	2243	3187	2
0019961	interferon binding	1.000e+00	1681	1.000e+00	1681	1.000e+00	1681	0.372138532626261	1806	3187	0.538291996875049	1681	2243	2243	3187	2
0004904	interferon receptor activity	1.000e+00	1682	1.000e+00	1682	1.000e+00	1682	0.372138532626261	1803	3187	0.538291996875049	1682	2243	2243	3187	2
0015450	protein translocase activity	1.000e+00	1683	1.626e-01	330	3.066e-01	594	0.13370401873654	988	244	0.538512681411217	1683	244	3836	4010	3
0006643	membrane lipid metabolism	3.211e-01	286	6.943e-01	679	6.872e-01	953	0.167925860551127	1136	1458	0.539344884234265	1684	1045	2641	4003	19
0006368	RNA elongation from Pol II promoter	1.000e+00	1685	1.000e+00	1685	1.000e+00	1685	0.540199081170237	2235	2822	0.540199081163859	1685	2822	2822	2822	1
0008023	transcription elongation factor complex	1.000e+00	1686	1.000e+00	1686	1.000e+00	1686	0.540199081170237	2234	2822	0.540199081163859	1686	2822	2822	2822	1
0007207	muscarinic acetyl choline receptor\, phospholipase C activating pathway	1.000e+00	1687	1.000e+00	1687	1.000e+00	1687	0.541730474739166	2236	2830	0.541730474732006	1687	2830	2830	2830	1
0046068	cGMP metabolism	1.000e+00	1688	1.000e+00	1688	1.000e+00	1688	0.531456020156697	2224	1648	0.543316645698019	1688	1648	1648	3809	2
0006182	cGMP biosynthesis	1.000e+00	1689	1.000e+00	1689	1.000e+00	1689	0.531456020156697	2225	1648	0.543316645698019	1689	1648	1648	3809	2
0006464	protein modification	5.609e-01	356	5.235e-01	589	4.158e-01	733	0.099369058893026	850	4303	0.545482672380053	1690	1242	2781	3855	193
0000785	chromatin	5.574e-01	353	4.369e-01	544	5.378e-01	847	0.131003148643955	982	157	0.546896732527966	1691	1134	2653	3901	36
0009069	serine family amino acid metabolism	1.000e+00	1692	2.561e-01	414	4.568e-01	747	0.170807086869596	1150	192	0.547053879200744	1692	2169	2605	3947	5
0007016	cytoskeletal anchoring	1.000e+00	1693	1.000e+00	1693	1.000e+00	1693	0.205978992804241	1274	1129	0.547649886603123	1693	1127	1129	3961	4
0016831	carboxy-lyase activity	1.000e+00	1694	1.000e+00	1694	1.000e+00	1694	0.171033377806241	1157	4294	0.548285885183705	1694	1364	3165	3813	7
0009582	perception of abiotic stimulus	1.000e+00	1695	9.597e-01	773	9.566e-01	1099	0.17737279536976	1178	2240	0.549121392821874	1695	1383	2240	3777	53
0006167	AMP biosynthesis	1.000e+00	1696	1.000e+00	1696	1.000e+00	1696	0.550918836147672	2246	2878	0.550918836140888	1696	2878	2878	2878	1
0004019	adenylosuccinate synthase activity	1.000e+00	1697	1.000e+00	1697	1.000e+00	1697	0.550918836147672	2245	2878	0.550918836140888	1697	2878	2878	2878	1
0046033	AMP metabolism	1.000e+00	1698	1.000e+00	1698	1.000e+00	1698	0.550918836147672	2244	2878	0.550918836140888	1698	2878	2878	2878	1
0006166	purine salvage	1.000e+00	1699	1.000e+00	1699	1.000e+00	1699	0.424539724313888	1973	1261	0.551118732351173	1699	1261	1261	4238	2
0007525	somatic muscle development	1.000e+00	1700	1.000e+00	1700	1.000e+00	1700	0.362162704193036	1767	3144	0.55204629727888	1700	2360	2360	3144	1
0004676	3-phosphoinositide-dependent protein kinase activity	1.000e+00	1701	1.000e+00	1701	1.000e+00	1701	0.552450229716746	2249	2886	0.552450229709035	1701	2886	2886	2886	1
0030036	actin cytoskeleton organization and biogenesis	2.942e-01	281	6.557e-01	658	6.294e-01	921	0.127451914979902	974	4660	0.55255917883868	1702	2045	2847	3416	15
0030029	actin filament-based process	2.942e-01	280	6.557e-01	661	6.294e-01	924	0.127451914979902	973	4660	0.55255917883868	1703	2045	2847	3416	15
0015858	nucleoside transport	1.000e+00	1704	1.000e+00	1704	1.000e+00	1704	0.552641653909652	2251	2887	0.552641653905054	1704	2887	2887	2887	1
0005337	nucleoside transporter activity	1.000e+00	1705	1.000e+00	1705	1.000e+00	1705	0.552641653909652	2250	2887	0.552641653905054	1705	2887	2887	2887	1
0006644	phospholipid metabolism	2.520e-01	262	5.887e-01	632	5.277e-01	842	0.176249243807473	1170	67	0.555460701499523	1706	1045	3014	4003	14
0006412	protein biosynthesis	8.763e-01	401	5.844e-01	615	4.593e-01	785	0.112208740544872	909	2118	0.555666733421378	1707	1348	2621	4089	102
0009059	macromolecule biosynthesis	8.763e-01	400	5.844e-01	616	4.593e-01	784	0.112208740544872	910	2118	0.555666733421378	1708	1348	2621	4089	102
0008181	tumor suppressor	1.000e+00	1709	5.369e-01	593	4.501e-01	737	0.137740194667941	1009	4486	0.555971858367001	1709	1568	3031	3672	12
0016779	nucleotidyltransferase activity	1.000e+00	1710	6.943e-01	677	9.133e-01	1061	0.272724082670766	1486	3175	0.556112186033318	1710	1412	2400	3862	20
0005215	transporter activity	8.518e-01	398	5.115e-01	584	4.185e-01	734	0.157052792842706	1090	2148	0.557871126206126	1711	1372	2575	3926	290
0009266	response to temperature	5.635e-02	135	1.626e-01	331	3.066e-01	583	0.00229577111208488	99	4	0.558223759300521	1712	4	3503	4713	3
0005326	neurotransmitter transporter activity	1.000e+00	1713	1.000e+00	1713	1.000e+00	1713	0.490973740220255	2123	3182	0.558272105466586	1713	1071	2008	3182	4
0009792	embryonic development (sensu Animalia)	1.000e+00	1714	1.000e+00	1714	1.000e+00	1714	0.39470963658795	1881	4141	0.558402998559292	1714	1427	2281	3044	3
0005625	soluble fraction	2.982e-01	282	6.442e-01	654	4.864e-01	798	0.034485555082081	466	27	0.558706983406608	1715	1333	2935	3967	52
0008305	integrin complex	1.000e+00	1716	1.000e+00	1716	1.000e+00	1716	0.229127118046298	1332	4621	0.559332272677987	1716	1577	2127	3475	11
0015879	carnitine transport	1.000e+00	1717	1.000e+00	1717	1.000e+00	1717	0.559341500771544	2264	2922	0.559341500765697	1717	2922	2922	2922	1
0015226	carnitine transporter activity	1.000e+00	1718	1.000e+00	1718	1.000e+00	1718	0.559341500771544	2263	2922	0.559341500765697	1718	2922	2922	2922	1
0007397	histogenesis and organogenesis	3.469e-01	297	3.631e-01	506	4.714e-01	791	0.041359097343147	510	10	0.559625189250988	1719	1740	2625	4059	21
0004402	histone acetyltransferase activity	1.000e+00	1720	1.000e+00	1720	1.000e+00	1720	0.414628986704073	1939	3364	0.560196043352202	1720	2184	2184	3364	2
0007386	compartment specification	1.000e+00	1721	1.000e+00	1721	1.000e+00	1721	0.390340873611768	1870	3264	0.560565907840595	1721	2286	2286	3264	2
0045271	respiratory chain complex I	1.000e+00	1722	1.000e+00	1722	1.000e+00	1722	0.350341236851235	1728	3683	0.561395676097963	1722	2117	2441	3683	3
0005747	respiratory chain complex I (sensu Eukarya)	1.000e+00	1723	1.000e+00	1723	1.000e+00	1723	0.350341236851235	1730	3683	0.561395676097963	1723	2117	2441	3683	3
0045279	NADH dehydrogenase complex (ubiquinone)	1.000e+00	1724	1.000e+00	1724	1.000e+00	1724	0.350341236851235	1729	3683	0.561395676097963	1724	2117	2441	3683	3
0005888	proteoglycan integral to plasma membrane	1.000e+00	1725	1.000e+00	1725	1.000e+00	1725	0.145321389203548	1040	1606	0.562225760726601	1725	1179	2382	4091	14
0006366	transcription from Pol II promoter	1.376e-01	200	3.889e-01	518	2.094e-01	380	0.0458967778779246	553	5073	0.562828197971131	1726	1184	2660	4070	96
0007224	smoothened signaling pathway	1.000e+00	1727	1.000e+00	1727	1.000e+00	1727	0.56336140888722	2267	2943	0.563361408882083	1727	2943	2943	2943	1
0008589	regulation of smoothened signaling pathway	1.000e+00	1728	1.000e+00	1728	1.000e+00	1728	0.56336140888722	2269	2943	0.563361408882083	1728	2943	2943	2943	1
0042156	zinc-mediated transcriptional activator activity	1.000e+00	1729	1.000e+00	1729	1.000e+00	1729	0.56336140888722	2268	2943	0.563361408882083	1729	2943	2943	2943	1
0008193	tRNA guanylyltransferase activity	1.000e+00	1730	1.000e+00	1730	1.000e+00	1730	0.56431852986886	2270	2948	0.564318529862175	1730	2948	2948	2948	1
0008192	RNA guanylyltransferase activity	1.000e+00	1731	1.000e+00	1731	1.000e+00	1731	0.56431852986886	2271	2948	0.564318529862175	1731	2948	2948	2948	1
0003963	RNA-3'-phosphate cyclase activity	1.000e+00	1732	1.000e+00	1732	1.000e+00	1732	0.565084226652674	2272	2952	0.565084226646248	1732	2952	2952	2952	1
0006893	Golgi to plasma membrane transport	1.000e+00	1733	1.000e+00	1733	1.000e+00	1733	0.5652756508486	2273	2953	0.565275650842266	1733	2953	2953	2953	1
0004345	glucose-6-phosphate 1-dehydrogenase activity	1.000e+00	1734	1.000e+00	1734	1.000e+00	1734	0.566232771827587	2275	2958	0.566232771822358	1734	2958	2958	2958	1
0006010	glucose 6-phosphate utilization	1.000e+00	1735	1.000e+00	1735	1.000e+00	1735	0.566232771827587	2274	2958	0.566232771822358	1735	2958	2958	2958	1
0030005	di-\, tri-valent inorganic cation homeostasis	1.000e+00	1736	5.887e-01	619	8.400e-01	1013	0.0237791660688573	378	4073	0.566815758735239	1736	1611	3450	3895	14
0007499	ectoderm/mesoderm interaction	1.000e+00	1737	1.000e+00	1737	1.000e+00	1737	0.56699846861263	2276	2962	0.566998468606432	1737	2962	2962	2962	1
0015026	coreceptor activity	1.000e+00	1738	1.000e+00	1738	1.000e+00	1738	0.462275029846032	2068	3552	0.568504685752071	1738	2041	2041	3552	2
0005507	copper ion binding	1.000e+00	1739	2.561e-01	429	4.568e-01	750	0.178777973756258	1183	823	0.569764600019196	1739	823	3632	4008	5
0015646	permease activity	1.000e+00	1740	1.000e+00	1740	1.000e+00	1740	0.570826952530179	2278	2982	0.570826952526799	1740	2982	2982	2982	1
0015917	aminophospholipid transport	1.000e+00	1741	1.000e+00	1741	1.000e+00	1741	0.570826952530179	2279	2982	0.570826952526799	1741	2982	2982	2982	1
0015406	ABC-type uptake permease activity	1.000e+00	1742	1.000e+00	1742	1.000e+00	1742	0.570826952530179	2280	2982	0.570826952526799	1742	2982	2982	2982	1
0015563	uptake permease activity	1.000e+00	1743	1.000e+00	1743	1.000e+00	1743	0.570826952530179	2281	2982	0.570826952526799	1743	2982	2982	2982	1
0019829	cation-transporting ATPase activity	1.000e+00	1744	1.000e+00	1744	1.000e+00	1744	0.570826952530179	2277	2982	0.570826952526799	1744	2982	2982	2982	1
0003890	beta DNA polymerase activity	1.000e+00	1745	1.000e+00	1745	1.000e+00	1745	0.571018376728721	2282	2983	0.571018376722818	1745	2983	2983	2983	1
0045786	negative regulation of cell cycle	3.211e-01	288	6.943e-01	681	1.905e-01	371	0.0704055795255417	686	19	0.573070991917414	1746	1466	2647	4171	18
0008753	NADPH dehydrogenase (quinone) activity	1.000e+00	1747	1.000e+00	1747	1.000e+00	1747	0.573506891279792	2284	2996	0.573506891271057	1747	2996	2996	2996	1
0004873	asialoglycoprotein receptor activity	1.000e+00	1748	1.000e+00	1748	1.000e+00	1748	0.573889739669447	2286	2998	0.573889739663093	1748	2998	2998	2998	1
0045321	immune cell activation	1.000e+00	1749	5.369e-01	594	4.501e-01	740	0.229108875063782	1330	4171	0.574017436459355	1749	1695	3271	3771	12
0001775	cell activation	1.000e+00	1750	5.369e-01	595	4.501e-01	739	0.229108875063782	1331	4171	0.574017436459355	1750	1695	3271	3771	12
0016824	hydrolase activity\, acting on acid halide bonds	1.000e+00	1751	1.000e+00	1751	1.000e+00	1751	0.406685707198065	1906	1200	0.57513002870767	1751	1200	1200	4429	2
0019120	hydrolase activity\, acting on acid halide bonds\, in C-halide compounds	1.000e+00	1752	1.000e+00	1752	1.000e+00	1752	0.406685707198065	1905	1200	0.57513002870767	1752	1200	1200	4429	2
0004800	thyroxine deiodinase activity	1.000e+00	1753	1.000e+00	1753	1.000e+00	1753	0.406685707198065	1904	1200	0.57513002870767	1753	1200	1200	4429	2
0001525	angiogenesis	1.000e+00	1754	4.786e-01	564	3.658e-01	652	0.156144382999877	1088	338	0.57551055143419	1754	1253	2153	4753	10
0001568	blood vessel development	1.000e+00	1755	4.786e-01	566	3.658e-01	651	0.156144382999877	1087	338	0.57551055143419	1755	1253	2153	4753	10
0005089	Rho guanyl-nucleotide exchange factor activity	1.000e+00	1756	1.000e+00	1756	1.000e+00	1756	0.389638660255369	1868	2053	0.576826729879884	1756	1405	2053	3456	7
0004625	calcium-dependent secreted phospholipase A2 activity	1.000e+00	1757	1.000e+00	1757	1.000e+00	1757	0.576952526807247	2292	3014	0.576952526799387	1757	3014	3014	3014	1
0005840	ribosome	1.000e+00	1758	5.120e-01	585	4.579e-01	782	0.278829367324618	1511	1955	0.577013376250592	1758	1468	2621	4067	46
0019900	kinase binding	1.000e+00	1759	1.000e+00	1759	6.668e-01	943	0.280258607789732	1519	1590	0.577647489416042	1759	1483	3051	3541	8
0019901	protein kinase binding	1.000e+00	1760	1.000e+00	1760	6.668e-01	944	0.280258607789732	1520	1590	0.577647489416042	1760	1483	3051	3541	8
0004785	copper\, zinc superoxide dismutase activity	1.000e+00	1761	1.000e+00	1761	3.066e-01	613	0.291599542000503	1554	567	0.578391011256727	1761	567	3713	4074	3
0006436	tryptophanyl-tRNA aminoacylation	1.000e+00	1762	1.000e+00	1762	1.000e+00	1762	0.578675344568235	2293	3023	0.578675344563553	1762	3023	3023	3023	1
0004830	tryptophan-tRNA ligase activity	1.000e+00	1763	1.000e+00	1763	1.000e+00	1763	0.578675344568235	2294	3023	0.578675344563553	1763	3023	3023	3023	1
0019899	enzyme binding	1.000e+00	1764	1.000e+00	1764	7.390e-01	981	0.258607985321116	1440	3541	0.579505265137251	1764	1483	3051	3541	10
0015057	thrombin receptor activity	1.000e+00	1765	1.000e+00	1765	1.000e+00	1765	0.492955677553392	2133	1504	0.579535283548168	1765	1504	1504	4149	2
0007254	JNK cascade	1.000e+00	1766	1.000e+00	1766	7.957e-01	1001	0.297061827294329	1576	3855	0.579640367110456	1766	1590	2807	3757	12
0003750	cell cycle regulator	1.000e+00	1767	1.000e+00	1767	1.000e+00	1767	0.580206738140678	2295	3031	0.5802067381317	1767	3031	3031	3031	1
0006704	glucocorticoid biosynthesis	1.000e+00	1768	1.000e+00	1768	1.000e+00	1768	0.580781010730075	2299	3034	0.580781010719755	1768	3034	3034	3034	1
0008211	glucocorticoid metabolism	1.000e+00	1769	1.000e+00	1769	1.000e+00	1769	0.580781010730075	2297	3034	0.580781010719755	1769	3034	3034	3034	1
0003845	11-beta-hydroxysteroid dehydrogenase activity	1.000e+00	1770	1.000e+00	1770	1.000e+00	1770	0.580781010730075	2298	3034	0.580781010719755	1770	3034	3034	3034	1
0017124	SH3-domain binding	5.635e-02	129	1.626e-01	332	3.066e-01	612	0.0446933482089981	544	79	0.581683947360272	1771	79	3773	4524	2
0046942	carboxylic acid transport	1.000e+00	1772	6.756e-01	672	6.593e-01	934	0.172981541209068	1160	2875	0.582539772478657	1772	1545	2539	3726	16
0015849	organic acid transport	1.000e+00	1773	6.756e-01	673	6.593e-01	933	0.172981541209068	1159	2875	0.582539772478657	1773	1545	2539	3726	16
0003954	NADH dehydrogenase activity	1.000e+00	1774	1.000e+00	1774	4.568e-01	752	0.385119206752579	1851	484	0.583123889822728	1774	1479	3166	3926	5
0007507	heart development	1.000e+00	1775	1.000e+00	1775	1.000e+00	1775	0.31229000045795	1612	1460	0.583788012285345	1775	923	1460	4028	4
0015103	inorganic anion transporter activity	1.000e+00	1776	1.000e+00	1776	1.000e+00	1776	0.25556493729136	1424	3977	0.583818408542695	1776	2024	2816	3542	5
0005799	coatomer	1.000e+00	1777	1.000e+00	1777	1.000e+00	1777	0.584035222059739	2301	3051	0.584035222052067	1777	3051	3051	3051	1
0008083	growth factor activity	3.783e-02	84	3.899e-01	520	4.698e-01	789	0.00235349472212387	102	10	0.584953214762654	1778	915	3143	4046	38
0004069	aspartate transaminase activity	1.000e+00	1779	1.000e+00	1779	2.165e-01	402	0.211105080927864	1296	584	0.585027812352495	1779	584	584	5099	2
0009068	aspartate family amino acid catabolism	1.000e+00	1780	1.000e+00	1780	2.165e-01	410	0.211105080927864	1298	584	0.585027812352495	1780	584	584	5099	2
0006531	aspartate metabolism	1.000e+00	1781	1.000e+00	1781	2.165e-01	411	0.211105080927864	1297	584	0.585027812352495	1781	584	584	5099	2
0006533	aspartate catabolism	1.000e+00	1782	1.000e+00	1782	2.165e-01	412	0.211105080927864	1295	584	0.585027812352495	1782	584	584	5099	2
0003789	actin filament severing activity	1.000e+00	1783	1.000e+00	1783	1.000e+00	1783	0.585183767235143	2302	3057	0.585183767228178	1783	3057	3057	3057	1
0005582	collagen type XV	1.000e+00	1784	1.000e+00	1784	1.000e+00	1784	0.588055130171426	2306	3072	0.588055130168453	1784	3072	3072	3072	1
0005537	mannose binding	1.000e+00	1785	1.000e+00	1785	1.000e+00	1785	0.588629402761046	2308	3075	0.588629402756508	1785	3075	3075	3075	1
0048029	monosaccharide binding	1.000e+00	1786	1.000e+00	1786	1.000e+00	1786	0.588629402761046	2307	3075	0.588629402756508	1786	3075	3075	3075	1
0006907	pinocytosis	1.000e+00	1787	1.000e+00	1787	1.000e+00	1787	0.588629402761046	2309	3075	0.588629402756508	1787	3075	3075	3075	1
0004421	hydroxymethylglutaryl-CoA synthase activity	1.000e+00	1788	1.000e+00	1788	1.000e+00	1788	0.588820826960819	2312	3076	0.588820826952527	1788	3076	3076	3076	1
0046912	transferase activity\, transferring acyl groups\, acyl groups converted into alkyl on transfer	1.000e+00	1789	1.000e+00	1789	1.000e+00	1789	0.588820826960819	2310	3076	0.588820826952527	1789	3076	3076	3076	1
0006084	acetyl-CoA metabolism	1.000e+00	1790	1.000e+00	1790	1.000e+00	1790	0.588820826960819	2311	3076	0.588820826952527	1790	3076	3076	3076	1
0030574	collagen catabolism	1.759e-01	222	4.468e-01	554	7.051e-01	965	0.116067959647485	924	64	0.5891684432855	1791	2028	2753	3727	10
0008166	viral replication	1.000e+00	1792	1.000e+00	1792	1.000e+00	1792	0.369405992445105	1787	4073	0.589213853355863	1792	1403	1816	3838	4
0005942	phosphoinositide 3-kinase complex	1.000e+00	1793	1.000e+00	1793	1.000e+00	1793	0.528565282348746	2214	1158	0.590634981669143	1793	1158	2852	4426	3
0035004	phosphoinositide 3-kinase activity	1.000e+00	1794	1.000e+00	1794	1.000e+00	1794	0.528565282348746	2215	1158	0.590634981669143	1794	1158	2852	4426	3
0016303	phosphatidylinositol 3-kinase activity	1.000e+00	1795	1.000e+00	1795	1.000e+00	1795	0.528565282348746	2216	1158	0.590634981669143	1795	1158	2852	4426	3
0001727	lipid kinase activity	1.000e+00	1796	1.000e+00	1796	1.000e+00	1796	0.528565282348746	2217	1158	0.590634981669143	1796	1158	2852	4426	3
0001505	regulation of neurotransmitter levels	1.000e+00	1797	4.786e-01	567	7.390e-01	980	0.289520695462734	1539	2647	0.591127826570406	1797	1121	2531	4384	11
0016855	racemase and epimerase activity\, acting on amino acids and derivatives	1.000e+00	1798	1.000e+00	1798	1.000e+00	1798	0.591500765705417	2315	3090	0.591500765696784	1798	3090	3090	3090	1
0016478	negative regulation of translation	1.000e+00	1799	1.000e+00	1799	1.000e+00	1799	0.558165028114684	2262	3903	0.592325229545835	1799	1820	1820	3903	2
0008437	thyrotropin-releasing hormone activity	1.000e+00	1800	1.000e+00	1800	1.000e+00	1800	0.592457886682318	2316	3095	0.592457886676876	1800	3095	3095	3095	1
0042089	cytokine biosynthesis	1.000e+00	1801	1.000e+00	1801	1.000e+00	1801	0.507302706637569	2159	1557	0.593235213652737	1801	1557	1557	4171	2
0008585	female gonad development	1.000e+00	1802	1.000e+00	1802	1.000e+00	1802	0.507302706637569	2155	1557	0.593235213652737	1802	1557	1557	4171	2
0042107	cytokine metabolism	1.000e+00	1803	1.000e+00	1803	1.000e+00	1803	0.507302706637569	2158	1557	0.593235213652737	1803	1557	1557	4171	2
0046887	positive regulation of hormone secretion	1.000e+00	1804	1.000e+00	1804	1.000e+00	1804	0.507302706637569	2157	1557	0.593235213652737	1804	1557	1557	4171	2
0042698	menstrual cycle	1.000e+00	1805	1.000e+00	1805	1.000e+00	1805	0.507302706637569	2161	1557	0.593235213652737	1805	1557	1557	4171	2
0009791	post-embryonic development	1.000e+00	1806	1.000e+00	1806	1.000e+00	1806	0.507302706637569	2156	1557	0.593235213652737	1806	1557	1557	4171	2
0046881	positive regulation of follicle-stimulating hormone secretion	1.000e+00	1807	1.000e+00	1807	1.000e+00	1807	0.507302706637569	2160	1557	0.593235213652737	1807	1557	1557	4171	2
0001541	ovarian follicle development	1.000e+00	1808	1.000e+00	1808	1.000e+00	1808	0.507302706637569	2154	1557	0.593235213652737	1808	1557	1557	4171	2
0045892	negative regulation of transcription\, DNA-dependent	1.000e+00	1809	1.000e+00	1809	5.636e-01	858	0.185752071440972	1197	1017	0.593957108994527	1809	803	2962	4261	15
0006575	amino acid derivative metabolism	1.000e+00	1810	6.943e-01	678	9.133e-01	1058	0.144337466130643	1036	1409	0.594163934044891	1810	1078	2536	4206	20
0006164	purine nucleotide biosynthesis	2.663e-01	265	6.124e-01	637	5.636e-01	857	0.0182452527174911	310	6	0.595372980441672	1811	1567	2606	3813	15
0004645	phosphorylase activity	1.000e+00	1812	1.000e+00	1812	3.066e-01	609	0.170237922312298	1147	315	0.596576497837985	1812	315	3490	4671	3
0009150	purine ribonucleotide metabolism	2.520e-01	258	5.887e-01	628	5.277e-01	836	0.0171131119362824	298	6	0.597134830709525	1813	1567	2606	4593	14
0009152	purine ribonucleotide biosynthesis	2.520e-01	259	5.887e-01	623	5.277e-01	843	0.0171131119362824	297	6	0.597134830709525	1814	1567	2606	4593	14
0006750	glutathione biosynthesis	1.000e+00	1815	1.000e+00	1815	1.000e+00	1815	0.431232171421169	1978	3947	0.597169449516738	1815	1584	2949	3947	2
0004248	stromelysin 1 activity	1.000e+00	1816	1.000e+00	1816	1.000e+00	1816	0.597243491584971	2330	3120	0.597243491577335	1816	3120	3120	3120	1
0030532	small nuclear ribonucleoprotein complex	1.000e+00	1817	1.000e+00	1817	1.000e+00	1817	0.24640915622974	1398	689	0.597414587088761	1817	689	689	5062	2
0042562	hormone binding	1.000e+00	1818	1.000e+00	1818	1.000e+00	1818	0.59781776417279	2332	3123	0.59781776416539	1818	3123	3123	3123	1
0005497	androgen binding	1.000e+00	1819	1.000e+00	1819	1.000e+00	1819	0.59781776417279	2331	3123	0.59781776416539	1819	3123	3123	3123	1
0017039	dipeptidyl-peptidase III activity	1.000e+00	1820	1.000e+00	1820	1.000e+00	1820	0.599157733545567	2333	3130	0.599157733537519	1820	3130	3130	3130	1
0015932	nucleobase\, nucleoside\, nucleotide and nucleic acid transporter activity	1.000e+00	1821	1.000e+00	1821	1.000e+00	1821	0.550483574737869	2243	1222	0.599243012428944	1821	1222	2887	4385	3
0003729	mRNA binding	1.000e+00	1822	6.124e-01	639	2.763e-01	525	0.194039815280503	1230	502	0.599292224521173	1822	1596	2719	3742	16
0005275	amine/polyamine transporter activity	1.000e+00	1823	2.333e-01	400	5.636e-01	856	0.231018943810567	1338	298	0.5996771914612	1823	1789	2539	3486	14
0045285	ubiquinol-cytochrome-c reductase complex	1.000e+00	1824	1.000e+00	1824	1.000e+00	1824	0.412887820694194	1931	651	0.60026972711465	1824	651	2352	3134	4
0005750	respiratory chain complex III (sensu Eukarya)	1.000e+00	1825	1.000e+00	1825	1.000e+00	1825	0.412887820694194	1928	651	0.60026972711465	1825	651	2352	3134	4
0015008	ubiquinol-cytochrome-c reductase complex (sensu Eukarya)	1.000e+00	1826	1.000e+00	1826	1.000e+00	1826	0.412887820694194	1929	651	0.60026972711465	1826	651	2352	3134	4
0045275	respiratory chain complex III	1.000e+00	1827	1.000e+00	1827	1.000e+00	1827	0.412887820694194	1930	651	0.60026972711465	1827	651	2352	3134	4
0030246	carbohydrate binding	1.000e+00	1828	7.442e-01	698	9.399e-01	1087	0.193979467459429	1229	4291	0.600593098366882	1828	1292	3011	3968	20
0016416	O-palmitoyltransferase activity	1.000e+00	1829	1.000e+00	1829	1.000e+00	1829	0.467841834580147	2072	1413	0.600858757378229	1829	1413	1413	4357	1
0004095	carnitine O-palmitoyltransferase activity	1.000e+00	1830	1.000e+00	1830	1.000e+00	1830	0.467841834580147	2070	1413	0.600858757378229	1830	1413	1413	4357	1
0016406	carnitine O-acyltransferase activity	1.000e+00	1831	1.000e+00	1831	1.000e+00	1831	0.467841834580147	2071	1413	0.600858757378229	1831	1413	1413	4357	1
0004384	membrane-associated guanylate kinase	1.000e+00	1832	1.000e+00	1832	1.000e+00	1832	0.470905721224594	2077	3585	0.602125700954394	1832	2192	2192	3585	2
0005087	Ran guanyl-nucleotide exchange factor activity	1.000e+00	1833	1.000e+00	1833	1.000e+00	1833	0.304731047356806	1596	868	0.603933750445169	1833	868	868	4919	2
0030528	transcription regulator activity	1.574e-01	214	7.934e-01	715	7.493e-01	984	0.0454237836345784	550	4961	0.604006145151898	1834	1346	2643	3981	218
0006030	chitin metabolism	1.000e+00	1835	1.000e+00	1835	1.000e+00	1835	0.604517611033149	2339	3158	0.604517611026034	1835	3158	3158	3158	1
0006032	chitin catabolism	1.000e+00	1836	1.000e+00	1836	1.000e+00	1836	0.604517611033149	2340	3158	0.604517611026034	1836	3158	3158	3158	1
0004568	chitinase activity	1.000e+00	1837	1.000e+00	1837	1.000e+00	1837	0.604517611033149	2341	3158	0.604517611026034	1837	3158	3158	3158	1
0004252	serine-type endopeptidase activity	5.025e-01	337	6.211e-01	644	9.305e-01	1079	0.0449050186635007	545	4794	0.605232602914631	1838	1056	3188	3740	32
0050473	arachidonate 15-lipoxygenase activity	1.000e+00	1839	1.000e+00	1839	1.000e+00	1839	0.605283307816988	2342	3162	0.605283307810107	1839	3162	3162	3162	1
0004611	phosphoenolpyruvate carboxykinase activity	1.000e+00	1840	1.000e+00	1840	1.000e+00	1840	0.605857580403862	2345	3165	0.605857580398162	1840	3165	3165	3165	1
0004613	phosphoenolpyruvate carboxykinase (GTP) activity	1.000e+00	1841	1.000e+00	1841	1.000e+00	1841	0.605857580403862	2346	3165	0.605857580398162	1841	3165	3165	3165	1
0004504	peptidylglycine monooxygenase activity	1.000e+00	1842	1.000e+00	1842	1.000e+00	1842	0.606431852994771	2347	3168	0.606431852986217	1842	3168	3168	3168	1
0016715	oxidoreductase activity\, acting on paired donors\, with incorporation or reduction of molecular oxygen\, reduced ascorbate as one donor\, and incorporation of one atom of oxygen	1.000e+00	1843	1.000e+00	1843	1.000e+00	1843	0.606431852994771	2348	3168	0.606431852986217	1843	3168	3168	3168	1
0006163	purine nucleotide metabolism	2.942e-01	279	6.557e-01	662	6.294e-01	922	0.0205062743401199	332	6	0.606620786327658	1844	1567	2606	4238	17
0004595	pantetheine-phosphate adenylyltransferase activity	1.000e+00	1845	1.000e+00	1845	1.000e+00	1845	0.607771822366438	2351	3175	0.607771822358346	1845	3175	3175	3175	1
0004140	dephospho-CoA kinase activity	1.000e+00	1846	1.000e+00	1846	1.000e+00	1846	0.607771822366438	2350	3175	0.607771822358346	1846	3175	3175	3175	1
0007186	G-protein coupled receptor protein signaling pathway	5.529e-01	351	9.206e-01	756	8.761e-01	1036	0.234335364156368	1355	2179	0.607838215178051	1847	1455	2409	4033	87
0009081	branched chain family amino acid metabolism	5.635e-02	130	1.626e-01	335	3.066e-01	603	0.043020957986878	525	76	0.608097389540049	1848	76	3283	5195	3
0009083	branched chain family amino acid catabolism	5.635e-02	121	1.626e-01	298	3.066e-01	600	0.043020957986878	528	76	0.608097389540049	1849	76	3283	5195	3
0006733	oxidoreduction coenzyme metabolism	1.000e+00	1850	1.000e+00	1850	1.000e+00	1850	0.417742348804243	1951	2958	0.608191207947706	1850	905	2204	2958	4
0006769	nicotinamide metabolism	1.000e+00	1851	1.000e+00	1851	1.000e+00	1851	0.417742348804243	1950	2958	0.608191207947706	1851	905	2204	2958	4
0019362	pyridine nucleotide metabolism	1.000e+00	1852	1.000e+00	1852	1.000e+00	1852	0.417742348804243	1952	2958	0.608191207947706	1852	905	2204	2958	4
0006041	glucosamine metabolism	1.000e+00	1853	1.000e+00	1853	1.000e+00	1853	0.47143471765275	2079	4066	0.608244503063312	1853	1180	3309	4066	3
0006040	amino sugar metabolism	1.000e+00	1854	1.000e+00	1854	1.000e+00	1854	0.47143471765275	2078	4066	0.608244503063312	1854	1180	3309	4066	3
0015171	amino acid transporter activity	1.000e+00	1855	1.903e-01	343	4.898e-01	805	0.188297205095202	1207	298	0.608766339411583	1855	1789	2539	4385	12
0005912	adherens junction	7.442e-02	150	2.107e-01	351	3.862e-01	709	0.0591482850963415	624	79	0.608828134650678	1856	79	2080	4093	4
0004668	protein-arginine deiminase activity	1.000e+00	1857	1.000e+00	1857	1.000e+00	1857	0.608920367538471	2361	3181	0.608920367534456	1857	3181	3181	3181	1
0015350	methotrexate transporter activity	1.000e+00	1858	1.000e+00	1858	1.000e+00	1858	0.609111791736883	2365	3182	0.609111791730475	1858	3182	3182	3182	1
0015870	acetylcholine transport	1.000e+00	1859	1.000e+00	1859	1.000e+00	1859	0.609111791736883	2366	3182	0.609111791730475	1859	3182	3182	3182	1
0005277	acetylcholine transporter activity	1.000e+00	1860	1.000e+00	1860	1.000e+00	1860	0.609111791736883	2362	3182	0.609111791730475	1860	3182	3182	3182	1
0005278	acetylcholine\:hydrogen antiporter activity	1.000e+00	1861	1.000e+00	1861	1.000e+00	1861	0.609111791736883	2363	3182	0.609111791730475	1861	3182	3182	3182	1
0015307	drug\:hydrogen antiporter activity	1.000e+00	1862	1.000e+00	1862	1.000e+00	1862	0.609111791736883	2364	3182	0.609111791730475	1862	3182	3182	3182	1
0008170	N-methyltransferase activity	1.000e+00	1863	1.000e+00	1863	1.000e+00	1863	0.290925391461918	1549	2536	0.60946476961184	1863	1094	2520	2536	4
0005744	mitochondrial inner membrane pre-sequence translocase complex	1.000e+00	1864	1.000e+00	1864	1.000e+00	1864	0.57245151100583	2283	1808	0.609524347704154	1864	1808	1808	4010	2
0003815	complement component C1r activity	1.000e+00	1865	1.000e+00	1865	1.000e+00	1865	0.610260336913632	2368	3188	0.610260336906585	1865	3188	3188	3188	1
0009881	photoreceptor activity	1.000e+00	1866	1.000e+00	1866	1.000e+00	1866	0.3739946021938	1809	2169	0.61088988053221	1866	1189	2169	5215	3
0008020	G-protein coupled photoreceptor activity	1.000e+00	1867	1.000e+00	1867	1.000e+00	1867	0.3739946021938	1810	2169	0.61088988053221	1867	1189	2169	5215	3
0004004	ATP dependent RNA helicase activity	1.000e+00	1868	1.000e+00	1868	1.000e+00	1868	0.406579260084475	1903	2285	0.61118349677146	1868	1275	2285	5015	2
0004609	phosphatidylserine decarboxylase activity	1.000e+00	1869	1.000e+00	1869	1.000e+00	1869	0.611600306283693	2370	3195	0.611600306278714	1869	3195	3195	3195	1
0004866	endopeptidase inhibitor activity	1.000e+00	1870	1.000e+00	1870	1.000e+00	1870	0.0258200006884352	393	2802	0.612417052176274	1870	1781	2625	3419	33
0030414	protease inhibitor activity	1.000e+00	1871	1.000e+00	1871	1.000e+00	1871	0.0258200006884352	392	2802	0.612417052176274	1871	1781	2625	3419	33
0006364	rRNA processing	1.000e+00	1872	1.000e+00	1872	1.000e+00	1872	0.327814759444857	1662	2121	0.612839928140311	1872	2019	2121	3996	5
0008366	nerve ensheathment	1.000e+00	1873	1.000e+00	1873	1.000e+00	1873	0.614471669225242	2378	3210	0.614471669218989	1873	3210	3210	3210	1
0019911	structural constituent of myelin sheath	1.000e+00	1874	1.000e+00	1874	1.000e+00	1874	0.614471669225242	2377	3210	0.614471669218989	1874	3210	3210	3210	1
0042551	nerve maturation	1.000e+00	1875	1.000e+00	1875	1.000e+00	1875	0.614471669225242	2376	3210	0.614471669218989	1875	3210	3210	3210	1
0016051	carbohydrate biosynthesis	2.520e-01	260	2.117e-01	392	5.277e-01	841	0.053258182522901	587	19	0.614550607744982	1876	778	3184	4112	13
0016865	intramolecular isomerase activity\, other intramolecular oxidoreductases	1.000e+00	1877	1.000e+00	1877	1.000e+00	1877	0.456306905000037	2054	3529	0.614913138649924	1877	2319	2319	3529	2
0004667	prostaglandin-D synthase activity	1.000e+00	1878	1.000e+00	1878	1.000e+00	1878	0.456306905000037	2055	3529	0.614913138649924	1878	2319	2319	3529	2
0004675	transmembrane receptor protein serine/threonine kinase activity	1.000e+00	1879	1.000e+00	1879	1.000e+00	1879	0.61638591118549	2382	3220	0.616385911179173	1879	3220	3220	3220	1
0005024	transforming growth factor-beta receptor activity	1.000e+00	1880	1.000e+00	1880	1.000e+00	1880	0.61638591118549	2381	3220	0.616385911179173	1880	3220	3220	3220	1
0006470	protein amino acid dephosphorylation	1.000e+00	1881	8.313e-01	726	4.577e-01	781	0.0904490929612612	823	4823	0.61739875611965	1881	1130	2789	3993	29
0016311	dephosphorylation	1.000e+00	1882	8.313e-01	725	4.577e-01	780	0.0904490929612612	822	4823	0.61739875611965	1882	1130	2789	3993	29
0018105	peptidyl-serine phosphorylation	1.000e+00	1883	1.000e+00	1883	1.000e+00	1883	0.548336753537152	2239	1713	0.618314668596353	1883	1713	1713	4154	1
0004003	ATP dependent DNA helicase activity	1.000e+00	1884	1.000e+00	1884	1.000e+00	1884	0.299613501246634	1585	852	0.618314668596353	1884	852	852	5015	2
0004926	non-G-protein coupled 7TM receptor activity	1.000e+00	1885	1.000e+00	1885	1.000e+00	1885	0.347354933562349	1716	2179	0.618846226764886	1885	1876	2179	3558	4
0006942	regulation of striated muscle contraction	1.000e+00	1886	1.000e+00	1886	1.000e+00	1886	0.619065849932241	2383	3234	0.61906584992343	1886	3234	3234	3234	1
0005863	striated muscle thick filament	1.000e+00	1887	1.000e+00	1887	1.000e+00	1887	0.619065849932241	2384	3234	0.61906584992343	1887	3234	3234	3234	1
0003816	complement component C1s activity	1.000e+00	1888	1.000e+00	1888	1.000e+00	1888	0.619831546716012	2386	3238	0.619831546707504	1888	3238	3238	3238	1
0016481	negative regulation of transcription	1.000e+00	1889	1.000e+00	1889	6.294e-01	920	0.200873906321696	1251	1175	0.620101234476723	1889	1017	2962	4266	17
0015297	antiporter activity	1.000e+00	1890	1.000e+00	1890	1.000e+00	1890	0.23797761835881	1375	4526	0.620197253577415	1890	1417	2688	4406	10
0004620	phospholipase activity	1.000e+00	1891	1.000e+00	1891	1.000e+00	1891	0.109947175857271	900	4190	0.620676553943975	1891	1637	2450	4003	9
0005521	lamin binding	1.000e+00	1892	1.000e+00	1892	1.000e+00	1892	0.47559736129668	2088	2527	0.620690555878315	1892	1317	2527	4796	2
0004974	leukotriene receptor activity	1.000e+00	1893	1.000e+00	1893	1.000e+00	1893	0.620788667696111	2388	3243	0.620788667687596	1893	3243	3243	3243	1
0008081	phosphoric diester hydrolase activity	1.000e+00	1894	1.000e+00	1894	1.000e+00	1894	0.213326471484301	1306	4190	0.621656967206835	1894	1313	3233	4025	6
0004691	cAMP-dependent protein kinase activity	1.000e+00	1895	1.000e+00	1895	1.000e+00	1895	0.176179552083842	1169	3912	0.621661050117134	1895	2006	3129	3625	6
0004690	cyclic-nucleotide dependent protein kinase activity	1.000e+00	1896	1.000e+00	1896	1.000e+00	1896	0.176179552083842	1168	3912	0.621661050117134	1896	2006	3129	3625	6
0006700	C21-steroid hormone biosynthesis	1.000e+00	1897	1.000e+00	1897	3.066e-01	597	0.199803822792026	1246	374	0.622001328664814	1897	374	3981	4294	2
0008207	C21-steroid hormone metabolism	1.000e+00	1898	1.000e+00	1898	3.066e-01	596	0.199803822792026	1247	374	0.622001328664814	1898	374	3981	4294	2
0006334	nucleosome assembly	4.300e-01	317	2.307e-01	397	2.346e-01	496	0.00555130168459396	140	1	0.622411195721263	1899	1404	2827	4247	28
0008236	serine-type peptidase activity	5.398e-01	347	6.784e-01	674	9.536e-01	1096	0.0301273968183576	433	4564	0.622814757552168	1900	1128	2741	3740	36
0030203	glycosaminoglycan metabolism	7.442e-02	151	2.107e-01	352	3.862e-01	705	0.0144731957033813	257	19	0.623267745798649	1901	19	2253	4112	4
0006022	aminoglycan metabolism	7.442e-02	147	2.107e-01	358	3.862e-01	704	0.0144731957033813	258	19	0.623267745798649	1902	19	2253	4112	4
0016563	transcriptional activator activity	5.512e-02	120	3.203e-01	477	4.079e-01	719	0.0429007797455789	524	87	0.623588754748142	1903	1568	2645	3831	18
0001649	osteoblast differentiation	1.000e+00	1904	1.000e+00	1904	1.000e+00	1904	0.624425727415808	2394	3262	0.624425727411945	1904	3262	3262	3262	1
0045668	negative regulation of osteoblast differentiation	1.000e+00	1905	1.000e+00	1905	1.000e+00	1905	0.624425727415808	2393	3262	0.624425727411945	1905	3262	3262	3262	1
0045667	regulation of osteoblast differentiation	1.000e+00	1906	1.000e+00	1906	1.000e+00	1906	0.624425727415808	2392	3262	0.624425727411945	1906	3262	3262	3262	1
0007388	posterior compartment specification	1.000e+00	1907	1.000e+00	1907	1.000e+00	1907	0.624808575811293	2397	3264	0.624808575803982	1907	3264	3264	3264	1
0007387	anterior compartment specification	1.000e+00	1908	1.000e+00	1908	1.000e+00	1908	0.624808575811293	2398	3264	0.624808575803982	1908	3264	3264	3264	1
0008376	acetylgalactosaminyltransferase activity	1.000e+00	1909	1.000e+00	1909	1.000e+00	1909	0.625382848399692	2400	3267	0.625382848392037	1909	3267	3267	3267	1
0004653	polypeptide N-acetylgalactosaminyltransferase activity	1.000e+00	1910	1.000e+00	1910	1.000e+00	1910	0.625382848399692	2399	3267	0.625382848392037	1910	3267	3267	3267	1
0004289	subtilase activity	9.215e-02	173	2.561e-01	432	4.568e-01	753	0.0877114024055725	809	95	0.625723779345527	1911	2741	3496	3740	5
0045059	positive thymic T-cell selection	1.000e+00	1912	1.000e+00	1912	1.000e+00	1912	0.626148545182062	2401	3271	0.62614854517611	1912	3271	3271	3271	1
0004032	aldehyde reductase activity	1.000e+00	1913	1.000e+00	1913	1.000e+00	1913	0.505682033088805	2151	3715	0.627044389156567	1913	2201	2201	3715	2
0007005	mitochondrion organization and biogenesis	1.000e+00	1914	1.000e+00	1914	1.000e+00	1914	0.268109115285301	1470	1367	0.627364864502848	1914	1222	3282	4010	7
0006894	Golgi to secretory vesicle transport	1.000e+00	1915	1.000e+00	1915	1.000e+00	1915	0.627679938751377	2405	3279	0.627679938744257	1915	3279	3279	3279	1
0000138	Golgi trans cisterna	1.000e+00	1916	1.000e+00	1916	1.000e+00	1916	0.627679938751377	2406	3279	0.627679938744257	1916	3279	3279	3279	1
0000263	heterotrimeric G-protein GTPase\, alpha-subunit	1.000e+00	1917	1.000e+00	1917	1.000e+00	1917	0.627679938751377	2407	3279	0.627679938744257	1917	3279	3279	3279	1
0008503	benzodiazepine receptor activity	1.000e+00	1918	1.000e+00	1918	1.000e+00	1918	0.628254211337116	2409	3282	0.628254211332312	1918	3282	3282	3282	1
0009317	acetyl-CoA carboxylase complex	1.000e+00	1919	1.000e+00	1919	1.000e+00	1919	0.628445635535342	2413	3283	0.628445635528331	1919	3283	3283	3283	1
0009343	biotin carboxylase complex	1.000e+00	1920	1.000e+00	1920	1.000e+00	1920	0.628445635535342	2414	3283	0.628445635528331	1920	3283	3283	3283	1
0016071	mRNA metabolism	1.000e+00	1921	1.000e+00	1921	5.745e-01	869	0.382093464686391	1842	347	0.629545574201502	1921	1596	3306	3804	7
0019902	phosphatase binding	1.000e+00	1922	1.000e+00	1922	1.000e+00	1922	0.629594180707252	2418	3289	0.629594180704441	1922	3289	3289	3289	1
0008157	protein phosphatase 1 binding	1.000e+00	1923	1.000e+00	1923	1.000e+00	1923	0.629594180707252	2419	3289	0.629594180704441	1923	3289	3289	3289	1
0019903	protein phosphatase binding	1.000e+00	1924	1.000e+00	1924	1.000e+00	1924	0.629594180707252	2417	3289	0.629594180704441	1924	3289	3289	3289	1
0007050	cell cycle arrest	1.000e+00	1925	1.000e+00	1925	1.000e+00	1925	0.226239149132196	1328	3116	0.629659847713628	1925	1568	2465	4067	21
0012501	programmed cell death	5.529e-01	352	6.536e-01	656	5.518e-01	849	0.170900708074003	1152	1855	0.631299941517693	1926	1254	2501	4131	91
0006915	apoptosis	5.529e-01	350	6.536e-01	657	5.518e-01	850	0.170900708074003	1151	1855	0.631299941517693	1927	1254	2501	4131	91
0006357	regulation of transcription from Pol II promoter	6.632e-01	374	9.642e-01	779	6.351e-01	925	0.127001486854731	971	5036	0.63130312735513	1928	1323	2645	4070	53
0017121	phospholipid scrambling	1.000e+00	1929	1.000e+00	1929	1.000e+00	1929	0.576331964972394	2290	3966	0.631827232422804	1929	1977	1977	3966	2
0017128	phospholipid scramblase activity	1.000e+00	1930	1.000e+00	1930	1.000e+00	1930	0.576331964972394	2291	3966	0.631827232422804	1930	1977	1977	3966	2
0006060	sorbitol metabolism	1.000e+00	1931	1.000e+00	1931	1.000e+00	1931	0.632274119461755	2427	3303	0.632274119448698	1931	3303	3303	3303	1
0003939	L-iditol 2-dehydrogenase activity	1.000e+00	1932	1.000e+00	1932	1.000e+00	1932	0.632274119461755	2426	3303	0.632274119448698	1932	3303	3303	3303	1
0006059	hexitol metabolism	1.000e+00	1933	1.000e+00	1933	1.000e+00	1933	0.632274119461755	2428	3303	0.632274119448698	1933	3303	3303	3303	1
0019400	alditol metabolism	1.000e+00	1934	1.000e+00	1934	1.000e+00	1934	0.632274119461755	2429	3303	0.632274119448698	1934	3303	3303	3303	1
0009581	perception of external stimulus	1.000e+00	1935	9.718e-01	784	9.750e-01	1108	0.221333261653923	1318	1972	0.632289698378173	1935	1427	2381	3687	59
0003730	mRNA 3' UTR binding	1.000e+00	1936	1.000e+00	1936	1.000e+00	1936	0.632848392043482	2431	3306	0.632848392036753	1936	3306	3306	3306	1
0004300	enoyl-CoA hydratase activity	1.000e+00	1937	1.000e+00	1937	1.000e+00	1937	0.632848392043482	2432	3306	0.632848392036753	1937	3306	3306	3306	1
0000122	negative regulation of transcription from Pol II promoter	1.000e+00	1938	1.000e+00	1938	4.898e-01	804	0.118379897782809	945	1017	0.632999490510164	1938	803	2962	4266	13
0015788	UDP-N-acetylglucosamine transport	1.000e+00	1939	1.000e+00	1939	1.000e+00	1939	0.633422664632308	2435	3309	0.633422664624809	1939	3309	3309	3309	1
0015780	nucleotide-sugar transport	1.000e+00	1940	1.000e+00	1940	1.000e+00	1940	0.633422664632308	2436	3309	0.633422664624809	1940	3309	3309	3309	1
0005462	UDP-N-acetylglucosamine transporter activity	1.000e+00	1941	1.000e+00	1941	1.000e+00	1941	0.633422664632308	2433	3309	0.633422664624809	1941	3309	3309	3309	1
0015781	pyrimidine nucleotide-sugar transport	1.000e+00	1942	1.000e+00	1942	1.000e+00	1942	0.633422664632308	2434	3309	0.633422664624809	1942	3309	3309	3309	1
0008446	GDP-mannose 4\,6-dehydratase activity	1.000e+00	1943	1.000e+00	1943	1.000e+00	1943	0.633614088826211	2437	3310	0.633614088820827	1943	3310	3310	3310	1
0007173	EGF receptor signaling pathway	1.000e+00	1944	1.000e+00	1944	1.000e+00	1944	0.399582507593001	1894	3848	0.633733472182996	1944	2193	2689	3848	3
0042802	protein self binding	1.000e+00	1945	1.000e+00	1945	1.000e+00	1945	0.39470963658795	1883	4141	0.634922024433271	1945	1557	1820	3972	4
0042803	protein homodimerization activity	1.000e+00	1946	1.000e+00	1946	1.000e+00	1946	0.39470963658795	1882	4141	0.634922024433271	1946	1557	1820	3972	4
0001514	selenocysteine incorporation	1.000e+00	1947	1.000e+00	1947	1.000e+00	1947	0.413742783935038	1935	1224	0.635004532430115	1947	1224	1224	4737	1
0006451	translational readthrough	1.000e+00	1948	1.000e+00	1948	1.000e+00	1948	0.413742783935038	1936	1224	0.635004532430115	1948	1224	1224	4737	1
0004713	protein-tyrosine kinase activity	6.062e-01	364	7.718e-01	705	6.600e-01	935	0.235411561067878	1358	29	0.6350864596568	1949	1248	2758	3817	44
0007156	homophilic cell adhesion	1.000e+00	1950	1.000e+00	1950	6.142e-01	903	0.285264468599479	1532	2331	0.635665260889502	1950	1484	2331	4236	23
0016881	acid-D-amino acid ligase activity	1.000e+00	1951	1.399e-02	67	1.223e-01	321	0.00973322428275638	196	270	0.636565074465079	1951	1674	2710	4029	16
0005743	mitochondrial inner membrane	1.000e+00	1952	6.943e-01	676	6.872e-01	952	0.254342343044315	1412	676	0.637602121087404	1952	943	2352	4010	20
0004175	endopeptidase activity	4.028e-01	309	3.983e-01	521	8.502e-01	1019	0.0469745281798079	561	1128	0.637654168432757	1953	968	3042	3873	65
0006457	protein folding	3.469e-01	296	7.285e-01	696	9.321e-01	1085	0.114955220548428	917	4396	0.638016404653458	1954	1692	2998	3821	21
0015672	monovalent inorganic cation transport	1.000e+00	1955	1.000e+00	1955	6.499e-01	931	0.0855249378211874	796	1979	0.639375063209289	1955	1479	1979	4406	37
0000228	nuclear chromosome	1.598e-01	217	4.130e-01	534	6.668e-01	945	0.10352198420551	869	63	0.639506199685471	1956	1134	3453	3957	7
0004192	cathepsin D activity	1.000e+00	1957	1.000e+00	1957	1.000e+00	1957	0.639548238905713	2451	3341	0.639548238897397	1957	3341	3341	3341	1
0004194	pepsin A activity	1.000e+00	1958	1.000e+00	1958	1.000e+00	1958	0.639548238905713	2452	3341	0.639548238897397	1958	3341	3341	3341	1
0046006	regulation of activated T-cell proliferation	1.000e+00	1959	1.000e+00	1959	1.000e+00	1959	0.639931087296464	2453	3343	0.639931087289433	1959	3343	3343	3343	1
0042104	positive regulation of activated T-cell proliferation	1.000e+00	1960	1.000e+00	1960	1.000e+00	1960	0.639931087296464	2454	3343	0.639931087289433	1960	3343	3343	3343	1
0042541	hemoglobin biosynthesis	1.000e+00	1961	1.000e+00	1961	1.000e+00	1961	0.575450526726718	2289	1820	0.640279393577745	1961	1820	1820	4171	2
0020027	hemoglobin metabolism	1.000e+00	1962	1.000e+00	1962	1.000e+00	1962	0.575450526726718	2288	1820	0.640279393577745	1962	1820	1820	4171	2
0005527	macrolide binding	1.000e+00	1963	1.000e+00	1963	1.000e+00	1963	0.640888208277827	2455	3348	0.640888208269525	1963	3348	3348	3348	1
0005528	FK506 binding	1.000e+00	1964	1.000e+00	1964	1.000e+00	1964	0.640888208277827	2456	3348	0.640888208269525	1964	3348	3348	3348	1
0009618	response to pathogenic bacteria	1.000e+00	1965	1.000e+00	1965	1.000e+00	1965	0.473874370164431	2081	4073	0.641772850409936	1965	2149	2564	4073	3
0006791	sulfur utilization	1.000e+00	1966	1.000e+00	1966	1.000e+00	1966	0.523560459263266	2196	1618	0.64290690954434	1966	1618	1618	4388	2
0004781	sulfate adenylyltransferase (ATP) activity	1.000e+00	1967	1.000e+00	1967	1.000e+00	1967	0.523560459263266	2199	1618	0.64290690954434	1967	1618	1618	4388	2
0004779	sulfate adenylyltransferase activity	1.000e+00	1968	1.000e+00	1968	1.000e+00	1968	0.523560459263266	2200	1618	0.64290690954434	1968	1618	1618	4388	2
0000103	sulfate assimilation	1.000e+00	1969	1.000e+00	1969	1.000e+00	1969	0.523560459263266	2197	1618	0.64290690954434	1969	1618	1618	4388	2
0004020	adenylyl-sulfate kinase activity	1.000e+00	1970	1.000e+00	1970	1.000e+00	1970	0.523560459263266	2198	1618	0.64290690954434	1970	1618	1618	4388	2
0004406	H3/H4 histone acetyltransferase activity	1.000e+00	1971	1.000e+00	1971	1.000e+00	1971	0.643950995410916	2457	3364	0.643950995405819	1971	3364	3364	3364	1
0046849	bone remodeling	1.000e+00	1972	1.000e+00	1972	1.000e+00	1972	0.376711803934918	1822	1113	0.644904216528424	1972	1113	3262	3943	6
0001503	ossification	1.000e+00	1973	1.000e+00	1973	1.000e+00	1973	0.376711803934918	1821	1113	0.644904216528424	1973	1113	3262	3943	6
0009259	ribonucleotide metabolism	2.942e-01	278	6.557e-01	660	6.294e-01	919	0.0205062743401199	333	6	0.645274886065935	1974	1567	2606	4238	17
0009260	ribonucleotide biosynthesis	2.942e-01	277	6.557e-01	665	6.294e-01	923	0.0205062743401199	334	6	0.645274886065935	1975	1567	2606	4238	17
0008570	myosin ATPase activity	1.000e+00	1976	1.000e+00	1976	1.000e+00	1976	0.64567381317864	2458	3373	0.645673813169985	1976	3373	3373	3373	1
0004177	aminopeptidase activity	1.000e+00	1977	1.000e+00	1977	4.568e-01	754	0.339023135071092	1691	415	0.645778774245006	1977	1772	3130	4181	5
0004127	cytidylate kinase activity	1.000e+00	1978	1.000e+00	1978	1.000e+00	1978	0.647588055135197	2460	3383	0.647588055130168	1978	3383	3383	3383	1
0004009	ATP-binding cassette (ABC) transporter activity	1.000e+00	1979	1.000e+00	1979	1.000e+00	1979	0.102404892517195	863	4385	0.647938341434701	1979	1883	2900	3723	13
0015807	L-amino acid transport	1.000e+00	1980	1.000e+00	1980	1.000e+00	1980	0.163845521874731	1118	2875	0.649732864573532	1980	2531	2539	2875	4
0005045	endoplasmic reticulum receptor activity	1.000e+00	1981	1.000e+00	1981	1.000e+00	1981	0.453501622436997	2046	1362	0.650401268069426	1981	1362	1362	4687	2
0003817	complement factor D activity	1.000e+00	1982	1.000e+00	1982	1.000e+00	1982	0.650459418077629	2462	3398	0.650459418070444	1982	3398	3398	3398	1
0007219	N signaling pathway	1.000e+00	1983	1.000e+00	1983	1.000e+00	1983	0.522703943191856	2190	3777	0.651962579372707	1983	2281	2281	3777	2
0005112	Notch binding	1.000e+00	1984	1.000e+00	1984	1.000e+00	1984	0.522703943191856	2191	3777	0.651962579372707	1984	2281	2281	3777	2
0009913	epidermal cell differentiation	1.000e+00	1985	1.000e+00	1985	1.000e+00	1985	0.522703943191856	2194	3777	0.651962579372707	1985	2281	2281	3777	2
0042491	hair cell differentiation	1.000e+00	1986	1.000e+00	1986	1.000e+00	1986	0.522703943191856	2192	3777	0.651962579372707	1986	2281	2281	3777	2
0042490	mechanoreceptor differentiation	1.000e+00	1987	1.000e+00	1987	1.000e+00	1987	0.522703943191856	2193	3777	0.651962579372707	1987	2281	2281	3777	2
0009912	hair cell fate commitment	1.000e+00	1988	1.000e+00	1988	1.000e+00	1988	0.522703943191856	2188	3777	0.651962579372707	1988	2281	2281	3777	2
0004600	cyclophilin	1.000e+00	1989	1.000e+00	1989	1.000e+00	1989	0.652182235844724	2466	3407	0.65218223583461	1989	3407	3407	3407	1
0000211	protein degradation tagging activity	1.000e+00	1990	1.000e+00	1990	1.000e+00	1990	0.376524466675666	1820	1099	0.65248244607757	1990	1099	1099	4962	2
0008638	protein tagging activity	1.000e+00	1991	1.000e+00	1991	1.000e+00	1991	0.376524466675666	1819	1099	0.65248244607757	1991	1099	1099	4962	2
0008076	voltage-gated potassium channel complex	1.000e+00	1992	1.000e+00	1992	5.745e-01	871	0.370464117535828	1796	334	0.65250432437905	1992	1844	3015	3871	7
0006779	porphyrin biosynthesis	1.000e+00	1993	1.000e+00	1993	1.000e+00	1993	0.560455814626393	2265	3911	0.653348253152749	1993	2155	2155	3911	2
0006783	heme biosynthesis	1.000e+00	1994	1.000e+00	1994	1.000e+00	1994	0.560455814626393	2266	3911	0.653348253152749	1994	2155	2155	3911	2
0009187	cyclic nucleotide metabolism	1.000e+00	1995	1.000e+00	1995	6.668e-01	946	0.365715173504074	1771	4672	0.653402605286473	1995	2001	2783	3809	8
0007519	myogenesis	1.000e+00	1996	1.000e+00	1996	1.000e+00	1996	0.654096477803975	2468	3417	0.654096477794793	1996	3417	3417	3417	1
0007520	myoblast fusion	1.000e+00	1997	1.000e+00	1997	1.000e+00	1997	0.654096477803975	2467	3417	0.654096477794793	1997	3417	3417	3417	1
0019226	transmission of nerve impulse	1.000e+00	1998	9.310e-01	761	9.960e-01	1124	0.155172054069781	1080	2918	0.654986269421794	1998	1537	2531	4079	41
0007268	synaptic transmission	1.000e+00	1999	9.310e-01	759	9.960e-01	1123	0.155172054069781	1079	2918	0.654986269421794	1999	1537	2531	4079	41
[truncated: 1,006 more rows]
