# Supplementary material for: Comparing functional annotation analyses with Catmap
Source: BMC Bioinformatics. 2004 Dec 9;5:193. doi: 10.1186/1471-2105-5-193 (PMC543458; doi:10.1186/1471-2105-5-193)
Supplement: Additional File 3 — supplement to Table 2. [file 1471-2105-5-193-S3.csv]

GoId	GoName	Catmap sample perm rank	Catmap gene perm rank	GSEA rank	FuncAssociate rank	25th percentile	50th percentile	75th percentile	No. genes
0016884	carbon-nitrogen ligase activity\, with glutamine as amido-N-donor	1	7	53	16	6	6	27	2
0005876	spindle microtubule	2	13	54	19	38	38	42	2
0006082	organic acid metabolism	3	9	11	8	564	1619	3283	83
0019752	carboxylic acid metabolism	4	8	12	7	564	1619	3283	83
0016863	intramolecular isomerase activity\, transposing C=C bonds	5	10	10	12	195	412	453	4
0019136	deoxynucleoside kinase activity	6	18	60	51	70	70	117	2
0003921	GMP synthase activity	7	27	317	78	6	6	6	1
0003922	GMP synthase (glutamine-hydrolyzing) activity	8	26	316	77	6	6	6	1
0016860	intramolecular isomerase activity	9	12	9	14	195	453	905	9
0006768	biotin metabolism	10	21	62	58	76	76	132	2
0042559	pteridine and derivative biosynthesis	11	33	67	73	139	139	171	2
0042558	pteridine and derivative metabolism	12	36	69	74	139	139	171	2
0046146	tetrahydrobiopterin metabolism	13	35	70	71	139	139	171	2
0006729	tetrahydrobiopterin biosynthesis	14	34	68	70	139	139	171	2
0019438	aromatic compound biosynthesis	15	32	66	72	139	139	171	2
0046037	GMP metabolism	16	38	82	100	6	6	324	2
0006177	GMP biosynthesis	17	37	81	101	6	6	324	2
0008065	establishment of blood/nerve barrier	18	39	318	94	11	11	11	1
0005698	centromere	19	19	63	64	43	43	150	2
0007565	pregnancy	20	45	59	123	521	1440	2468	14
0004066	asparagine synthase (glutamine-hydrolyzing) activity	21	55	321	134	27	27	27	1
0009067	aspartate family amino acid biosynthesis	22	54	320	133	27	27	27	1
0006529	asparagine biosynthesis	23	53	323	136	27	27	27	1
0006528	asparagine metabolism	24	56	322	135	27	27	27	1
0005699	kinetochore	25	17	57	45	85	85	99	2
0050509	N-acetylglucosaminyl-proteoglycan 4-beta-glucuronosyltransferase activity	26	47	319	110	19	19	19	1
0006890	retrograde (Golgi to ER) transport	27	63	325	153	33	33	33	1
0009072	aromatic amino acid family metabolism	28	61	99	81	171	453	2662	7
0005587	collagen type IV	29	67	327	172	41	41	41	1
0006072	glycerol-3-phosphate metabolism	30	57	47	111	377	474	815	3
0006631	fatty acid metabolism	31	41	50	62	645	1461	3162	34
0003774	motor activity	32	42	35	67	397	1325	2844	23
0007127	meiosis I	33	50	42	115	251	510	867	4
0007128	meiotic prophase I	34	51	43	116	251	510	867	4
0030118	clathrin coat	35	76	122	212	211	749	772	4
0030125	clathrin vesicle coat	36	77	121	215	211	749	772	4
0030120	vesicle coat	37	75	120	214	211	749	772	4
0030117	membrane coat	38	78	119	213	211	749	772	4
0009331	glycerol-3-phosphate dehydrogenase complex	39	87	97	177	377	377	474	2
0005779	integral to peroxisomal membrane	40	68	330	183	45	45	45	1
0019238	cyclohydrolase activity	41	58	92	138	171	171	385	2
0004797	thymidine kinase activity	42	88	339	239	70	70	70	1
0016853	isomerase activity	43	66	102	166	453	1511	3348	22
0019237	centromeric DNA binding	44	133	360	331	107	107	107	1
0005524	ATP binding	45	25	13	21	935	2009	3567	191
0030554	adenyl nucleotide binding	46	30	15	26	946	2147	3585	193
0005967	pyruvate dehydrogenase complex (sensu Eukarya)	47	84	336	223	65	65	65	1
0045254	pyruvate dehydrogenase complex	48	83	337	224	65	65	65	1
0017076	purine nucleotide binding	49	40	19	27	1005	2262	3680	253
0006271	DNA strand elongation	50	98	340	253	74	74	74	1
0006349	imprinting	51	73	77	211	378	541	1176	3
0000166	nucleotide binding	52	44	22	28	1005	2262	3694	255
0045010	actin nucleation	53	104	343	274	79	79	79	1
0005924	cell-substrate adherens junction	54	110	347	273	79	79	79	1
0004521	endoribonuclease activity	55	65	24	61	599	1493	2121	9
0030048	actin filament-based movement	56	108	349	272	79	79	79	1
0030055	cell-matrix junction	57	106	345	271	79	79	79	1
0005925	focal adhesion	58	109	348	268	79	79	79	1
0005522	profilin binding	59	107	350	267	79	79	79	1
0008580	cytoskeletal regulator activity	60	103	344	270	79	79	79	1
0030027	lamellipodium	61	105	346	269	79	79	79	1
0008301	DNA bending activity	62	20	65	65	44	44	157	1
0004085	butyryl-CoA dehydrogenase activity	63	79	334	217	62	62	62	1
0016725	oxidoreductase activity\, acting on CH2 groups	64	130	358	324	102	102	102	1
0004748	ribonucleoside-diphosphate reductase activity	65	129	356	325	102	102	102	1
0016728	oxidoreductase activity\, acting on CH2 groups\, disulfide as acceptor	66	128	357	326	102	102	102	1
0000076	DNA replication checkpoint	67	145	364	382	128	128	128	1
0004229	gelatinase B activity	68	82	335	221	64	64	64	1
0006520	amino acid metabolism	69	69	91	11	316	1856	3283	39
0005667	transcription factor complex	70	72	149	227	208	1079	2165	7
0005634	nucleus	71	16	28	10	1100	2353	3797	574
0003682	chromatin binding	72	64	46	90	613	953	2653	10
0003883	CTP synthase activity	73	141	362	360	119	119	119	1
0006638	neutral lipid metabolism	74	91	147	233	377	474	815	4
0006639	acylglycerol metabolism	75	95	148	234	377	474	815	4
0046486	glycerolipid metabolism	76	92	146	237	377	474	815	4
0008431	tocopherol binding	77	116	352	293	87	87	87	1
0045893	positive regulation of transcription\, DNA-dependent	78	117	354	292	87	87	87	1
0006662	glycerol ether metabolism	79	96	145	235	377	474	815	4
0006641	triacylglycerol metabolism	80	94	144	238	377	474	815	4
0006071	glycerol metabolism	81	93	143	236	377	474	815	4
0045540	regulation of cholesterol biosynthesis	82	115	353	294	87	87	87	1
0007566	embryo implantation	83	74	112	168	293	521	670	3
0006559	phenylalanine catabolism	84	99	49	34	139	171	178	4
0006558	L-phenylalanine metabolism	85	100	48	35	139	171	178	4
0004457	lactate dehydrogenase activity	86	135	139	372	261	261	800	2
0004459	L-lactate dehydrogenase activity	87	134	138	373	261	261	800	2
0005541	acyl-CoA or acyl binding	88	71	64	107	907	1242	2309	8
0004137	deoxycytidine kinase activity	89	139	361	352	117	117	117	1
0016883	other carbon-nitrogen ligase activity	90	121	163	40	119	132	2878	6
0005660	delta-DNA polymerase cofactor complex	91	89	137	365	74	74	794	2
0008151	cell growth and/or maintenance	92	49	16	33	1176	2351	3860	710
0006636	fatty acid desaturation	93	111	125	312	203	203	711	2
0005659	delta DNA polymerase complex	94	90	136	364	74	74	794	2
0047708	biotinidase activity	95	148	367	390	132	132	132	1
0005875	microtubule associated complex	96	70	96	47	339	1325	3203	19
0040029	regulation of gene expression\, epigenetic	97	125	183	351	378	1176	2264	7
0006134	dihydrobiopterin reduction	98	155	373	400	139	139	139	1
0004155	6\,7-dihydropteridine reductase activity	99	156	372	401	139	139	139	1
0008976	polyphosphate kinase activity	100	152	368	394	135	135	135	1
0007252	I-kappaB phosphorylation	101	166	384	446	170	170	170	1
0016892	endoribonuclease activity\, producing other than 5'-phosphomonoesters	102	137	116	370	347	821	1493	3
0004522	pancreatic ribonuclease activity	103	136	117	369	347	821	1493	3
0003933	GTP cyclohydrolase activity	104	168	387	448	171	171	171	1
0003934	GTP cyclohydrolase I activity	105	167	386	449	171	171	171	1
0004165	dodecenoyl-CoA delta-isomerase activity	106	43	72	85	173	173	195	1
0000279	M phase	107	2	1	2	251	848	1862	41
0004594	pantothenate kinase activity	108	154	273	255	264	370	2175	2
0006383	transcription from Pol III promoter	109	86	113	66	208	243	1412	4
0003756	protein disulfide isomerase activity	110	161	377	408	144	144	144	1
0015035	protein disulfide oxidoreductase activity	111	159	376	409	144	144	144	1
0008283	cell proliferation	112	11	7	9	891	1947	3645	264
0016864	intramolecular isomerase activity\, transposing S-S bonds	113	160	375	410	144	144	144	1
0006260	DNA replication	114	24	30	80	580	1671	2702	35
0019439	aromatic compound catabolism	115	126	179	59	171	178	2662	6
0007052	mitotic spindle assembly	116	60	36	97	821	891	1433	7
0007051	spindle assembly	117	59	37	98	821	891	1433	7
0009074	aromatic amino acid family catabolism	118	127	180	60	171	178	2662	6
0000910	cytokinesis	119	31	40	18	238	1119	2443	20
0015630	microtubule cytoskeleton	120	23	14	13	391	1373	3235	43
0000278	mitotic cell cycle	121	1	3	1	346	1419	3031	93
0030136	clathrin-coated vesicle	122	146	89	126	772	895	2953	14
0030135	coated vesicle	123	147	90	127	772	895	2953	14
0000280	nuclear division	124	3	2	3	251	867	1862	40
0003886	DNA (cytosine-5-)-methyltransferase activity	125	213	411	530	226	226	226	1
0004617	phosphoglycerate dehydrogenase activity	126	187	393	476	192	192	192	1
0005801	Golgi cis-face	127	153	128	336	440	440	749	2
0000922	spindle pole	128	81	79	157	276	848	2267	11
0005815	microtubule organizing center	129	80	78	158	276	848	2267	11
0000087	M phase of mitotic cell cycle	130	4	4	4	238	848	1862	36
0006261	DNA dependent DNA replication	131	46	52	120	550	1657	2465	16
0016023	cytoplasmic vesicle	132	123	80	95	749	1156	3207	18
0042575	DNA polymerase complex	133	150	212	513	74	794	1920	3
0000226	microtubule cytoskeleton organization and biogenesis	134	132	29	75	821	1248	3235	14
0008634	negative regulation of survival gene products	135	188	395	487	200	200	200	1
0005663	DNA replication factor C complex	136	217	298	414	74	74	1492	2
0004217	cathepsin L activity	137	204	232	632	228	228	1286	2
0016301	kinase activity	138	151	313	155	1062	2295	3680	161
0045884	regulation of survival gene products	139	189	396	486	200	200	200	1
0042132	fructose-bisphosphatase activity	140	190	397	491	202	202	202	1
0015631	tubulin binding	141	124	83	231	287	772	1433	4
0007049	cell cycle	142	6	6	6	731	1689	3599	172
0000084	S phase of mitotic cell cycle	143	22	23	52	580	1813	2702	36
0005819	spindle	144	28	21	37	276	1005	2267	19
0007131	meiotic recombination	145	143	153	407	251	251	867	2
0030695	GTPase regulator activity	146	179	111	182	1046	2053	3232	50
0007126	meiosis	147	157	55	122	276	779	1330	8
0046165	alcohol biosynthesis	148	177	171	305	202	701	905	4
0006139	nucleobase\, nucleoside\, nucleotide and nucleic acid metabolism	149	62	38	36	1175	2343	3813	519
0006094	gluconeogenesis	150	175	173	306	202	701	905	4
0046364	monosaccharide biosynthesis	151	176	170	308	202	701	905	4
0007067	mitosis	152	5	5	5	235	848	1862	35
0000074	regulation of cell cycle	153	29	8	15	731	1689	3604	105
0009262	deoxyribonucleotide metabolism	154	144	168	437	102	552	1716	4
0019319	hexose biosynthesis	155	174	172	307	202	701	905	4
0016773	phosphotransferase activity\, alcohol group as acceptor	156	169	402	186	1032	2282	3680	140
0005638	lamin filament	157	256	427	598	292	292	292	1
0008975	pitrilysin activity	158	52	76	104	221	221	265	1
0004540	ribonuclease activity	159	118	51	121	599	1493	2264	10
0008241	peptidyl-dipeptidase activity	160	215	413	537	231	231	231	1
0008464	gamma-glutamyl hydrolase activity	161	218	414	549	236	236	236	1
0016702	oxidoreductase activity\, acting on single donors with incorporation of molecular oxygen\, incorporation of two atoms of oxygen	162	181	245	301	691	1259	2662	9
0016701	oxidoreductase activity\, acting on single donors with incorporation of molecular oxygen	163	180	244	302	691	1259	2662	9
0004674	protein serine/threonine kinase activity	164	149	237	209	946	2147	3432	72
0005096	GTPase activator activity	165	220	131	114	1116	1786	3207	24
0004747	ribokinase activity	166	203	409	515	219	219	219	1
0006014	D-ribose metabolism	167	202	407	516	219	219	219	1
0019321	pentose metabolism	168	201	408	514	219	219	219	1
0015355	monocarboxylate porter activity	169	191	108	342	504	1283	1447	3
0016722	oxidoreductase activity\, oxidizing metal ions	170	227	415	564	250	250	250	1
0016724	oxidoreductase activity\, oxidizing metal ions\, oxygen as acceptor	171	228	416	565	250	250	250	1
0006633	fatty acid biosynthesis	172	194	311	519	905	1259	2319	9
0004322	ferroxidase activity	173	229	417	566	250	250	250	1
0019751	polyol metabolism	174	212	326	428	474	815	2298	5
0000067	DNA replication and chromosome cycle	175	14	18	23	550	1657	2702	44
0016874	ligase activity	176	245	206	22	520	2406	3508	39
0003899	DNA-directed RNA polymerase activity	177	170	152	340	1108	1349	1412	5
0016790	thiolester hydrolase activity	178	184	109	210	822	1366	2948	16
0006259	DNA metabolism	179	48	27	20	774	1983	3860	110
0005921	gap junction	180	158	103	311	432	880	1460	3
0004602	glutathione peroxidase activity	181	171	389	464	178	178	178	1
0016034	maleylacetoacetate isomerase activity	182	172	388	463	178	178	178	1
0007088	regulation of mitosis	183	15	17	38	99	708	848	8
0006596	polyamine biosynthesis	184	165	222	547	249	881	1364	4
0015144	carbohydrate transporter activity	185	182	85	187	735	1411	1999	9
0003762	histone-specific chaperone activity	186	198	404	507	212	212	212	1
0009966	regulation of signal transduction	187	246	424	585	278	278	278	1
0016718	oxidoreductase activity\, acting on paired donors\, with incorporation or reduction of molecular oxygen\, miscellaneous	188	162	98	290	634	1118	1154	4
0006335	DNA replication dependent nucleosome assembly	189	197	403	508	212	212	212	1
0045444	adipocyte differentiation	190	293	457	672	354	354	354	1
0016053	organic acid biosynthesis	191	200	188	384	905	1259	2319	10
0046394	carboxylic acid biosynthesis	192	199	189	385	905	1259	2319	10
0016582	non-covalent chromatin modification	193	250	115	368	613	1480	1491	3
0006275	regulation of DNA replication	194	221	154	447	794	950	1671	3
0007017	microtubule-based process	195	193	41	91	770	1325	3878	22
0006338	chromatin modeling	196	251	114	367	613	1480	1491	3
0000242	pericentriolar material	197	138	126	314	391	391	712	1
0006104	succinyl-CoA metabolism	198	258	428	606	296	296	296	1
0008260	3-oxoacid CoA-transferase activity	199	259	430	607	296	296	296	1
0008410	CoA-transferase activity	200	257	429	605	296	296	296	1
0003927	heterotrimeric G-protein GTPase activity	201	216	201	366	480	1523	2830	9
0016646	oxidoreductase activity\, acting on the CH-NH group of donors\, NAD or NADP as acceptor	202	282	422	426	139	385	2563	4
0016645	oxidoreductase activity\, acting on the CH-NH group of donors	203	281	423	424	139	385	2563	4
0000062	acyl-CoA binding	204	112	231	230	195	907	1685	3
0005540	hyaluronic acid binding	205	277	196	542	759	759	1102	2
0016772	transferase activity\, transferring phosphorus-containing groups	206	247	410	242	1107	2298	3783	171
0005657	replication fork	207	186	390	597	74	794	1492	4
0009315	drug resistance	208	307	826	438	310	1909	2354	5
0045202	synaptic junction	209	236	61	189	866	1483	1537	4
0008330	protein tyrosine/threonine phosphatase activity	210	253	213	583	527	527	1195	2
0004731	purine-nucleoside phosphorylase activity	211	268	436	629	315	315	315	1
0004040	amidase activity	212	343	490	771	427	427	427	1
0003950	NAD ADP-ribosyltransferase activity	213	303	465	696	375	375	375	1
0009310	amine catabolism	214	261	432	69	178	1409	3283	14
0016891	endoribonuclease activity\, producing 5'-phosphomonoesters	215	264	74	178	599	2104	2264	6
0005811	lipid particle	216	298	211	569	215	1791	1917	3
0009063	amino acid catabolism	217	260	431	68	178	1409	3283	14
0005666	DNA-directed RNA polymerase III complex	218	233	275	711	243	243	1412	2
0004221	ubiquitin thiolesterase activity	219	235	235	361	426	1083	2948	12
0016326	kinesin motor activity	220	317	475	734	397	397	397	1
0007422	peripheral nervous system development	221	276	338	592	529	1613	2594	5
0005095	GTPase inhibitor activity	222	222	229	499	938	1091	1681	4
0005622	intracellular	223	97	26	25	1197	2428	3949	1163
0000022	mitotic spindle elongation	224	113	157	261	38	38	891	2
0007423	sensory organ development	225	411	532	859	529	529	529	1
0004367	glycerol-3-phosphate dehydrogenase (NAD) activity	226	304	467	699	377	377	377	1
0003685	DNA repair protein	227	396	525	849	510	510	510	1
0042398	amino acid derivative biosynthesis	228	192	225	381	881	1101	2536	10
0003938	IMP dehydrogenase activity	229	274	439	639	324	324	324	1
0005996	monosaccharide metabolism	230	114	56	118	727	1741	2958	26
0007255	activation of MAP/ERK kinase kinase	231	353	503	793	445	445	445	1
0004769	steroid delta-isomerase activity	232	328	479	753	412	412	412	1
0015238	drug transporter activity	233	327	478	751	412	412	412	1
0047750	cholestenol delta-isomerase activity	234	326	477	752	412	412	412	1
0005593	facit collagen	235	313	277	721	592	592	1420	2
0008017	microtubule binding	236	232	175	494	287	1433	1768	3
0006379	mRNA cleavage	237	292	455	667	347	347	347	1
0006281	DNA repair	238	252	39	44	583	1314	4067	25
0016803	ether hydrolase activity	239	332	481	758	415	415	415	1
0004301	epoxide hydrolase activity	240	331	483	757	415	415	415	1
0000086	G2/M transition of mitotic cell cycle	241	119	105	46	262	1546	3111	20
0004463	leukotriene-A4 hydrolase activity	242	333	482	756	415	415	415	1
0005351	sugar porter activity	243	214	150	320	735	1411	1999	8
0030261	chromosome condensation	244	120	106	337	169	848	1432	3
0006701	progesterone biosynthesis	245	299	464	692	374	374	374	1
0007093	mitotic checkpoint	246	85	107	108	99	750	1248	5
0005172	vascular endothelial growth factor receptor binding	247	280	444	655	338	338	338	1
0016788	hydrolase activity\, acting on ester bonds	248	237	378	128	1130	2264	3899	107
0042448	progesterone metabolism	249	300	463	693	374	374	374	1
0005006	epidermal growth factor receptor activity	250	324	522	608	469	756	2832	3
0007411	axon guidance	251	234	456	533	372	1427	2586	4
0004576	oligosaccharyl transferase activity	252	376	257	685	842	842	1386	2
0045005	maintenance of fidelity during DNA dependent DNA replication	253	351	497	788	443	443	443	1
0008152	metabolism	254	163	176	53	1186	2504	3899	1289
0016125	sterol metabolism	255	272	205	329	667	1515	3076	16
0008409	5'-3' exonuclease activity	256	352	499	789	443	443	443	1
0006298	mismatch repair	257	350	498	790	443	443	443	1
0015674	di-\, tri-valent inorganic cation transport	258	262	140	219	871	1614	2964	18
0009008	DNA-methyltransferase activity	259	334	514	786	226	226	1857	2
0004673	protein-histidine kinase activity	260	279	442	649	334	334	334	1
0000155	two-component sensor molecule activity	261	278	443	650	334	334	334	1
0000072	M-phase specific microtubule process	262	178	75	160	821	891	1433	8
0003924	GTPase activity	263	290	466	165	1187	2499	3351	53
0008645	hexose transport	264	243	270	707	282	282	1411	2
0004827	proline-tRNA ligase activity	265	401	531	851	520	520	520	1
0006433	prolyl-tRNA aminoacylation	266	399	530	852	520	520	520	1
0006424	glutamyl-tRNA aminoacylation	267	400	529	853	520	520	520	1
0015145	monosaccharide transporter activity	268	240	267	710	282	282	1411	2
0015149	hexose transporter activity	269	242	266	706	282	282	1411	2
0004818	glutamate-tRNA ligase activity	270	398	528	854	520	520	520	1
0016055	Wnt receptor signaling pathway	271	271	185	229	1047	1740	2682	12
0015749	monosaccharide transport	272	241	268	705	282	282	1411	2
0005355	glucose transporter activity	273	244	271	708	282	282	1411	2
0015758	glucose transport	274	239	269	709	282	282	1411	2
0008601	protein phosphatase type 2A\, intrinsic regulator activity	275	341	596	375	278	342	2465	4
0000090	mitotic anaphase	276	102	124	318	642	848	1862	4
0046456	icosanoid biosynthesis	277	267	572	770	634	1259	2319	5
0000070	mitotic chromosome segregation	278	101	123	319	642	848	1862	4
0000158	protein phosphatase type 2A activity	279	342	595	374	278	342	2465	4
0046483	heterocycle metabolism	280	325	265	129	385	1884	2662	13
0005871	kinesin complex	281	265	400	477	339	891	3203	5
0006092	main pathways of carbohydrate metabolism	282	140	20	32	461	905	3783	21
0009116	nucleoside metabolism	283	294	199	445	1261	1289	1669	5
0008574	plus-end-directed microtubule motor activity	284	289	446	659	339	339	339	1
0006583	melanin biosynthesis from tyrosine	285	357	506	802	453	453	453	1
0008089	anterograde axon cargo transport	286	283	449	660	339	339	339	1
0009799	determination of symmetry	287	285	450	663	339	339	339	1
0007368	determination of left/right asymmetry	288	287	447	658	339	339	339	1
0006582	melanin metabolism	289	358	508	805	453	453	453	1
0042438	melanin biosynthesis	290	356	509	804	453	453	453	1
0004167	dopachrome isomerase activity	291	359	507	803	453	453	453	1
0006350	transcription	292	225	276	42	1241	2391	3784	368
0009855	determination of bilateral symmetry	293	288	445	661	339	339	339	1
0008088	axon cargo transport	294	284	451	657	339	339	339	1
0005873	plus-end kinesin complex	295	286	448	662	339	339	339	1
0004331	fructose-2\,6-bisphosphate 2-phosphatase activity	296	319	252	245	202	1580	1741	4
0009132	nucleoside diphosphate metabolism	297	269	421	493	102	102	1716	2
0030169	low-density lipoprotein binding	298	378	260	690	855	855	1391	2
0019203	carbohydrate phosphatase activity	299	318	253	246	202	1580	1741	4
0030228	lipoprotein receptor activity	300	379	261	688	855	855	1391	2
0005041	low-density lipoprotein receptor activity	301	380	262	689	855	855	1391	2
0009186	deoxyribonucleoside diphosphate metabolism	302	270	420	492	102	102	1716	2
0006519	amino acid and derivative metabolism	303	207	178	30	762	2126	3947	55
0030168	platelet activation	304	320	582	432	79	79	1977	2
0006599	phosphagen metabolism	305	362	195	538	1078	1078	1101	2
0006600	creatine metabolism	306	361	194	540	1078	1078	1101	2
0015936	coenzyme A metabolism	307	302	618	405	264	370	2175	3
0006601	creatine biosynthesis	308	360	193	539	1078	1078	1101	2
0042396	phosphagen biosynthesis	309	363	192	541	1078	1078	1101	2
0015937	coenzyme A biosynthesis	310	301	619	404	264	370	2175	3
0016247	channel regulator activity	311	383	500	964	422	422	1844	2
0004799	thymidylate synthase activity	312	424	543	879	552	552	552	1
0005834	heterotrimeric G-protein complex	313	373	484	616	480	1523	2674	7
0046073	dTMP metabolism	314	432	545	884	552	552	552	1
0005076	receptor signaling protein serine/threonine kinase signaling protein activity	315	385	174	399	1459	1483	1897	6
0009221	pyrimidine deoxyribonucleotide biosynthesis	316	430	539	882	552	552	552	1
0016861	intramolecular isomerase activity\, interconverting aldoses and ketoses	317	226	158	429	701	701	905	2
0009129	pyrimidine nucleoside monophosphate metabolism	318	428	547	886	552	552	552	1
0015459	potassium channel regulator activity	319	382	501	963	422	422	1844	2
0042083	5\,10-methylenetetrahydrofolate-dependent methyltransferase activity	320	426	541	885	552	552	552	1
0003677	DNA binding	321	230	755	84	1186	2428	3829	378
0007530	sex determination	322	340	198	559	981	981	1124	2
0006231	dTMP biosynthesis	323	423	538	881	552	552	552	1
0009177	pyrimidine deoxyribonucleoside monophosphate biosynthesis	324	429	546	880	552	552	552	1
0009162	deoxyribonucleoside monophosphate metabolism	325	433	542	888	552	552	552	1
0009157	deoxyribonucleoside monophosphate biosynthesis	326	427	548	883	552	552	552	1
0009130	pyrimidine nucleoside monophosphate biosynthesis	327	425	544	878	552	552	552	1
0009176	pyrimidine deoxyribonucleoside monophosphate metabolism	328	431	540	887	552	552	552	1
0006418	amino acid activation	329	306	299	503	643	1271	3023	6
0008934	inositol-1(or 4)-monophosphatase activity	330	390	281	738	826	826	1453	2
0016742	hydroxymethyl-\, formyl- and related transferase activity	331	419	535	875	542	542	542	1
0015457	auxiliary transport protein activity	332	391	256	647	422	1844	2088	3
0019898	extrinsic to membrane	333	346	331	396	631	2120	2872	14
0019318	hexose metabolism	334	164	88	162	727	1741	2958	25
0006541	glutamine metabolism	335	296	156	76	119	1952	2632	8
0006356	regulation of transcription from Pol I promoter	336	263	240	626	243	1412	2039	3
0006006	glucose metabolism	337	131	71	93	701	1018	2958	20
0004644	phosphoribosylglycinamide formyltransferase activity	338	418	536	874	542	542	542	1
0005810	endocytotic transport vesicle	339	348	494	783	440	440	440	1
0005796	Golgi lumen	340	349	493	782	440	440	440	1
0004372	glycine hydroxymethyltransferase activity	341	420	537	876	542	542	542	1
0009064	glutamine family amino acid metabolism	342	291	177	92	1112	1952	2632	11
0016741	transferase activity\, transferring one-carbon groups	343	436	208	376	1078	2025	3538	19
0009124	nucleoside monophosphate biosynthesis	344	437	819	191	324	1162	2878	7
0009123	nucleoside monophosphate metabolism	345	438	820	190	324	1162	2878	7
0007595	lactation	346	275	351	675	670	838	2257	2
0000079	regulation of CDK activity	347	345	130	185	750	1546	4067	17
0005159	insulin-like growth factor receptor binding	348	417	534	870	541	541	541	1
0006637	acyl-CoA metabolism	349	444	551	893	564	564	564	1
0042708	elastase activity	350	393	524	845	505	505	505	1
0004316	3-oxoacyl-[acyl-carrier protein] reductase activity	351	490	589	957	645	645	645	1
0003988	acetyl-CoA C-acyltransferase activity	352	489	588	956	645	645	645	1
0004234	macrophage elastase activity	353	394	523	844	505	505	505	1
0016778	diphosphotransferase activity	354	447	234	634	1162	1162	1289	2
0030141	secretory granule	355	445	552	897	570	570	570	1
0006096	glycolysis	356	122	25	48	701	800	2229	12
0005838	proteasome regulatory particle (sensu Eukarya)	357	323	203	105	12	156	3887	3
0005681	spliceosome complex	358	254	94	119	208	689	3361	6
0005243	gap-junction forming channel activity	359	407	286	744	880	880	1460	2
0016902	oxidoreductase activity\, acting on the CH-OH group of donors\, other acceptors	360	374	515	825	474	474	474	1
0019200	carbohydrate kinase activity	361	377	165	327	1018	1289	3783	9
0004749	ribose-phosphate diphosphokinase activity	362	446	233	635	1162	1162	1289	2
0004368	glycerol-3-phosphate dehydrogenase activity	363	375	516	826	474	474	474	1
0016568	chromatin modification	364	238	169	296	953	1491	2653	9
0015285	connexon channel activity	365	408	288	746	880	880	1460	2
0006505	GPI anchor metabolism	366	354	504	799	451	451	451	1
0003782	F-actin capping activity	367	414	401	544	79	2114	2330	3
0030019	tryptase activity	368	142	151	395	273	273	843	1
0005922	connexon complex	369	409	287	745	880	880	1460	2
0006506	GPI anchor biosynthesis	370	355	505	800	451	451	451	1
0005391	sodium/potassium-exchanging ATPase activity	371	413	461	926	569	569	1783	2
0006108	malate metabolism	372	370	511	818	461	461	461	1
0007409	axonogenesis	373	314	617	278	194	1427	2586	7
0004470	malic enzyme activity	374	368	510	816	461	461	461	1
0016615	malate dehydrogenase activity	375	367	513	815	461	461	461	1
0004473	malate dehydrogenase (oxaloacetate-decarboxylating) (NADP) activity	376	369	512	817	461	461	461	1
0005890	sodium/potassium-exchanging ATPase complex	377	412	460	925	569	569	1783	2
0016459	myosin	378	347	380	627	706	764	1383	4
0007021	tubulin folding	379	195	166	444	548	548	938	1
0008042	iron-sulfur electron transfer carrier	380	381	518	830	484	484	484	1
0008454	alpha-1\,3-mannosylglycoprotein 4-beta-N-acetylglucosaminyltransferase activity	381	452	556	911	587	587	587	1
0004486	methylenetetrahydrofolate dehydrogenase activity	382	311	471	717	385	385	385	1
0009396	folic acid and derivative biosynthesis	383	310	472	718	385	385	385	1
0005099	Ras GTPase activator activity	384	410	405	868	668	668	1681	2
0007076	mitotic chromosome condensation	385	224	279	645	169	169	1432	2
0007020	microtubule nucleation	386	196	167	443	548	548	938	1
0004487	methylenetetrahydrofolate dehydrogenase (NAD) activity	387	312	470	715	385	385	385	1
0016763	transferase activity\, transferring pentosyl groups	388	555	753	644	375	1261	2632	6
0000088	mitotic prophase	389	223	278	646	169	169	1432	2
0004477	methenyltetrahydrofolate cyclohydrolase activity	390	309	469	719	385	385	385	1
0006760	folic acid and derivative metabolism	391	308	473	716	385	385	385	1
0000082	G1/S transition of mitotic cell cycle	392	403	250	132	750	1548	4067	20
0006351	transcription\, DNA-dependent	393	255	310	39	1254	2392	3787	363
0005768	endosome	394	491	282	615	1117	1339	1954	4
0045761	regulation of adenylate cyclase activity	395	339	488	769	422	422	422	1
0006304	DNA modification	396	415	246	201	226	315	3983	3
0009263	deoxyribonucleotide biosynthesis	397	384	419	892	552	552	1716	2
0006570	tyrosine metabolism	398	344	309	341	178	453	3502	3
0004938	alpha2-adrenergic receptor activity	399	338	487	767	422	422	422	1
0007194	negative regulation of adenylate cyclase activity	400	335	489	765	422	422	422	1
0004936	alpha-adrenergic receptor activity	401	336	485	768	422	422	422	1
0005520	insulin-like growth factor binding	402	266	392	130	968	1781	2704	11
0007193	G-protein signaling\, adenylate cyclase inhibiting pathway	403	337	486	766	422	422	422	1
0007399	neurogenesis	404	295	210	240	1366	2363	3322	77
0007416	synaptogenesis	405	315	241	570	887	1244	1465	4
0016868	intramolecular transferase activity\, phosphotransferases	406	405	133	388	1180	1511	1738	4
0016866	intramolecular transferase activity	407	404	132	389	1180	1511	1738	4
0005816	spindle pole body	408	416	383	87	29	85	1491	4
0008156	negative regulation of DNA replication	409	448	394	862	950	950	1671	2
0016408	C-acyltransferase activity	410	453	297	694	645	1864	2170	3
0006826	iron ion transport	411	371	162	248	413	871	2809	6
0005637	nuclear inner membrane	412	503	948	895	292	292	2527	2
0000160	two-component signal transduction system (phosphorelay)	413	297	365	843	334	334	1621	2
0005594	collagen type IX	414	454	558	914	592	592	592	1
0005654	nucleoplasm	415	366	296	265	1079	2132	3407	30
0005046	KDEL sequence binding	416	548	626	1032	752	752	752	1
0004365	glyceraldehyde-3-phosphate dehydrogenase (phosphorylating) activity	417	205	134	355	727	727	787	2
0000185	activation of MAPKKK	418	422	293	754	917	917	1468	2
0046923	ER retention sequence binding	419	549	627	1033	752	752	752	1
0008943	glyceraldehyde-3-phosphate dehydrogenase activity	420	206	135	354	727	727	787	2
0003824	catalytic activity	421	248	84	29	1132	2570	3900	888
0016814	hydrolase activity\, acting on carbon-nitrogen (but not peptide) bonds\, in cyclic amidines	422	505	636	425	171	385	2070	4
0042401	biogenic amine biosynthesis	423	435	910	838	762	1364	2536	8
0006066	alcohol metabolism	424	321	86	79	768	1952	4066	57
0019206	nucleoside kinase activity	425	392	164	43	117	137	3383	5
0006497	protein lipidation	426	442	577	1025	451	451	1969	2
0005892	nicotinic acetylcholine-gated receptor-channel complex	427	566	642	1056	776	776	776	1
0004813	alanine-tRNA ligase activity	428	487	586	955	643	643	643	1
0016567	protein ubiquitination	429	439	398	866	731	731	1674	2
0016811	hydrolase activity\, acting on carbon-nitrogen (but not peptide) bonds\, in linear amides	430	365	249	536	427	1480	2126	6
0047598	7-dehydrocholesterol reductase activity	431	500	590	976	667	667	667	1
0015464	acetylcholine receptor activity	432	569	641	1055	776	776	776	1
0008203	cholesterol metabolism	433	451	190	188	656	1679	4147	14
0000041	transition metal ion transport	434	406	355	436	840	1255	3516	11
0042158	lipoprotein biosynthesis	435	441	576	1024	451	451	1969	2
0042166	acetylcholine binding	436	567	643	1057	776	776	776	1
0006100	TCA intermediate metabolism	437	457	312	349	296	461	3933	3
0006270	DNA replication initiation	438	173	385	180	128	550	2465	5
0004889	nicotinic acetylcholine-activated cation-selective channel activity	439	568	644	1058	776	776	776	1
0006419	alanyl-tRNA aminoacylation	440	488	587	954	643	643	643	1
0016810	hydrolase activity\, acting on carbon-nitrogen (but not peptide) bonds	441	458	560	358	427	1505	3181	14
0004656	procollagen-proline 4-dioxygenase activity	442	330	341	762	691	1137	2252	2
0019798	procollagen-proline dioxygenase activity	443	329	342	763	691	1137	2252	2
0030337	DNA polymerase processivity factor activity	444	576	651	1067	794	794	794	1
0005487	nucleocytoplasmic transporter activity	445	542	621	1028	747	747	747	1
0004672	protein kinase activity	446	482	731	462	1072	2491	3625	117
0006525	arginine metabolism	447	483	363	842	1112	1112	1619	2
0030126	COPI vesicle coat	448	546	622	1030	749	749	749	1
0004526	ribonuclease P activity	449	479	668	1123	599	599	2121	2
0030137	COPI-coated vesicle	450	545	623	1029	749	749	749	1
0009219	pyrimidine deoxyribonucleotide metabolism	451	486	727	1172	552	552	2195	2
0015082	di-\, tri-valent inorganic cation transporter activity	452	440	182	346	413	1255	4008	9
0004549	tRNA-specific ribonuclease activity	453	480	667	1122	599	599	2121	2
0007276	gametogenesis	454	402	328	193	1073	1855	3766	15
0005884	actin filament	455	554	274	596	613	1880	2239	4
0046915	transition metal ion transporter activity	456	397	224	241	352	1255	4008	6
0016109	tetraterpenoid biosynthesis	457	470	571	928	609	609	609	1
0046246	terpene biosynthesis	458	469	569	930	609	609	609	1
0008547	protein-synthesizing GTPase activity	459	518	854	406	290	1647	3019	4
0016096	polyisoprenoid metabolism	460	463	561	936	609	609	609	1
0019992	diacylglycerol binding	461	510	155	380	1242	2232	2309	5
0016117	carotenoid biosynthesis	462	461	563	937	609	609	609	1
0016116	carotenoid metabolism	463	462	564	927	609	609	609	1
0004666	prostaglandin-endoperoxide synthase activity	464	484	583	951	634	634	634	1
0042214	terpene metabolism	465	467	570	929	609	609	609	1
0004452	isopentenyl-diphosphate delta-isomerase activity	466	464	566	932	609	609	609	1
0006721	terpenoid metabolism	467	465	562	931	609	609	609	1
0006732	coenzyme metabolism	468	476	374	176	564	2204	3175	22
0016114	terpenoid biosynthesis	469	468	568	933	609	609	609	1
0009241	polyisoprenoid biosynthesis	470	466	567	935	609	609	609	1
0007033	vacuole organization and biogenesis	471	481	581	948	629	629	629	1
0016108	tetraterpenoid metabolism	472	460	565	934	609	609	609	1
0016740	transferase activity	473	501	716	228	1110	2503	3855	280
0007095	mitotic G2 checkpoint	474	547	625	1031	750	750	750	1
0008284	positive regulation of cell proliferation	475	459	223	216	838	1800	4021	29
0016290	palmitoyl-CoA hydrolase activity	476	636	715	1163	907	907	907	1
0005829	cytosol	477	183	209	303	1078	2027	3687	71
0008173	RNA methyltransferase activity	478	421	242	653	1059	1059	1323	2
0000209	protein polyubiquitination	479	539	615	1018	731	731	731	1
0000775	chromosome\, pericentric region	480	492	1076	506	107	107	2662	2
0016289	CoA hydrolase activity	481	635	714	1164	907	907	907	1
0006282	regulation of DNA repair	482	538	616	1017	731	731	731	1
0016192	vesicle-mediated transport	483	607	762	156	1156	2533	3570	58
0000094	septin assembly and septum formation	484	521	610	995	708	708	708	1
0005891	voltage-gated calcium channel complex	485	509	909	1189	414	1532	2964	2
0015270	dihydropyridine-sensitive calcium channel activity	486	508	908	1188	414	1532	2964	2
0004347	glucose-6-phosphate isomerase activity	487	519	607	990	701	701	701	1
0005813	centrosome	488	455	329	535	712	1650	2338	8
0007096	regulation of exit from mitosis	489	520	611	994	708	708	708	1
0019320	hexose catabolism	490	211	33	54	701	905	3783	15
0016288	cytokinesis	491	471	1055	260	38	38	2658	2
0019748	secondary metabolism	492	525	884	922	881	1364	2408	5
0046164	alcohol catabolism	493	210	34	57	701	905	3783	15
0006595	polyamine metabolism	494	526	883	921	881	1364	2408	5
0015029	internalization receptor activity	495	219	161	440	656	656	924	1
0006007	glucose catabolism	496	208	32	55	701	905	3783	15
0046365	monosaccharide catabolism	497	209	31	56	701	905	3783	15
0016886	ligase activity\, forming phosphoric ester bonds	498	511	526	584	1271	1333	3023	9
0007518	myoblast cell fate determination	499	642	719	1175	923	923	923	1
0006511	ubiquitin-dependent protein catabolism	500	475	238	279	822	1473	3531	20
0019941	modification-dependent protein catabolism	501	474	239	280	822	1473	3531	20
0008242	omega peptidase activity	502	434	821	819	236	236	2324	2
0008094	DNA dependent ATPase activity	503	305	219	359	550	852	1657	4
0008154	actin polymerization and/or depolymerization	504	395	294	502	1661	1693	2287	5
0007345	embryogenesis and morphogenesis	505	534	300	203	1067	2077	3211	32
0008610	lipid biosynthesis	506	590	315	379	905	2319	3981	40
0000051	urea cycle intermediate metabolism	507	523	333	750	1112	1619	2240	3
0007582	physiological processes	508	273	127	96	1255	2541	3903	1916
0007223	frizzled-2 signaling pathway	509	389	662	894	579	1067	2682	2
0005686	snRNP U2	510	513	604	984	689	689	689	1
0042165	neurotransmitter binding	511	532	834	1005	776	1218	1886	4
0008215	spermine metabolism	512	616	703	1138	881	881	881	1
0030594	neurotransmitter receptor activity	513	533	833	1003	776	1218	1886	4
0004014	adenosylmethionine decarboxylase activity	514	617	704	1139	881	881	881	1
0006597	spermine biosynthesis	515	618	702	1140	881	881	881	1
0005684	major (U2-dependent) spliceosome	516	512	603	983	689	689	689	1
0003777	microtubule motor activity	517	498	519	582	642	1325	3235	9
0019605	butyrate metabolism	518	716	785	1263	1066	1066	1066	1
0003867	4-aminobutyrate transaminase activity	519	715	786	1264	1066	1066	1066	1
0004243	mitochondrial intermediate peptidase activity	520	611	694	1133	872	872	872	1
0016903	oxidoreductase activity\, acting on the aldehyde or oxo group of donors	521	515	118	173	727	787	4098	6
0005202	collagen	522	495	412	648	592	1024	1420	4
0004523	ribonuclease H activity	523	499	835	1112	443	443	2351	2
0015385	sodium\:hydrogen antiporter activity	524	528	663	996	1010	1290	2688	3
0009448	aminobutyrate metabolism	525	714	784	1265	1066	1066	1066	1
0019370	leukotriene biosynthesis	526	493	938	1043	415	1259	3162	3
0019967	interleukin-1\, Type I\, activating binding	527	627	708	1153	893	893	893	1
0005783	endoplasmic reticulum	528	591	220	330	1127	2102	3971	79
0030198	extracellular matrix organization and biogenesis	529	574	612	371	41	2466	2618	3
0009719	response to endogenous stimulus	530	388	44	49	731	1468	4086	29
0001633	secretin-like receptor activity	531	497	434	907	1037	1037	1746	2
0015174	basic amino acid transporter activity	532	594	243	194	141	298	4824	3
0006627	mitochondrial processing	533	612	695	1132	872	872	872	1
0005451	monovalent cation\:proton antiporter activity	534	527	664	997	1010	1290	2688	3
0006974	response to DNA damage stimulus	535	387	45	50	731	1468	4086	29
0004908	interleukin-1 receptor activity	536	625	707	1154	893	893	893	1
0004909	interleukin-1\, Type I\, activating receptor activity	537	626	709	1155	893	893	893	1
0019966	interleukin-1 binding	538	628	710	1156	893	893	893	1
0008168	methyltransferase activity	539	570	303	475	1094	2025	3538	18
0007091	mitotic metaphase/anaphase transition	540	604	674	1104	848	848	848	1
0045875	negative regulation of sister chromatid cohesion	541	599	680	1108	848	848	848	1
0016769	transferase activity\, transferring nitrogenous groups	542	450	218	423	1066	1952	2240	7
0030133	transport vesicle	543	559	638	1050	772	772	772	1
0019897	extrinsic to plasma membrane	544	524	468	469	1156	2350	3232	13
0007063	regulation of sister chromatid cohesion	545	598	675	1103	848	848	848	1
0040001	mitotic spindle positioning and orientation	546	597	672	1107	848	848	848	1
0030001	metal ion transport	547	494	87	142	1117	1844	3871	49
0045842	positive regulation of mitotic metaphase/anaphase transition	548	596	678	1110	848	848	848	1
0008277	regulation of G-protein coupled receptor protein signaling pathway	549	550	453	600	1506	1786	2872	5
0030276	clathrin binding	550	561	637	1052	772	772	772	1
0030140	trans-Golgi network transport vesicle	551	562	639	1051	772	772	772	1
0000075	cell cycle checkpoint	552	185	95	41	131	867	3747	14
0007062	sister chromatid cohesion	553	602	673	1109	848	848	848	1
0015671	oxygen transport	554	665	746	1210	993	993	993	1
0015925	galactosidase activity	555	587	660	1084	815	815	815	1
0004928	frizzled receptor activity	556	575	624	841	1704	1876	2179	4
0042578	phosphoric ester hydrolase activity	557	613	613	131	1130	2465	3899	62
0005344	oxygen transporter activity	558	663	747	1211	993	993	993	1
0030130	clathrin coat of trans-Golgi network vesicle	559	560	640	1049	772	772	772	1
0045840	positive regulation of mitosis	560	600	677	1111	848	848	848	1
0004370	glycerol kinase activity	561	588	659	1085	815	815	815	1
0030071	regulation of mitotic metaphase/anaphase transition	562	603	679	1106	848	848	848	1
0008483	transaminase activity	563	449	217	422	1066	1952	2240	7
0015669	gas transport	564	664	748	1212	993	993	993	1
0045787	positive regulation of cell cycle	565	601	676	1105	848	848	848	1
0004557	alpha-galactosidase activity	566	586	661	1086	815	815	815	1
0005155	epidermal growth factor receptor activating ligand activity	567	712	780	1262	1064	1064	1064	1
0046467	membrane lipid biosynthesis	568	478	441	529	1045	1458	3195	12
0009308	amine metabolism	569	516	207	31	881	2253	4112	64
0004407	histone deacetylase activity	570	558	301	775	1480	1480	1505	2
0005010	insulin-like growth factor receptor activity	571	473	181	497	1372	1595	1781	2
0008643	carbohydrate transport	572	656	1058	1083	735	1411	3309	5
0006816	calcium ion transport	573	652	433	603	1532	1629	2964	7
0004518	nuclease activity	574	660	480	589	821	2104	3812	17
0016049	cell growth	575	456	628	161	1063	1824	3408	29
0004527	exonuclease activity	576	638	1128	742	510	1594	3537	5
0006879	iron ion homeostasis	577	502	899	1063	250	1117	1947	4
0050201	fucokinase activity	578	708	779	1261	1062	1062	1062	1
0019213	deacetylase activity	579	557	302	776	1480	1480	1505	2
0006688	glycosphingolipid biosynthesis	580	529	284	740	1441	1441	1458	2
0008492	cAMP generating peptide activity	581	593	669	1100	838	838	838	1
0007603	phototransduction\, visible light	582	551	629	1038	758	758	758	1
0007094	mitotic spindle checkpoint	583	496	932	567	85	1248	3512	3
0016637	oxidoreductase activity\, acting on the CH-CH group of donors\, other acceptors	584	517	202	350	379	699	4121	5
0003844	1\,4-alpha-glucan branching enzyme activity	585	571	647	1060	778	778	778	1
0000165	MAPKKK cascade	586	639	745	797	1130	2018	3680	13
0005635	nuclear membrane	587	780	750	283	745	2319	4147	17
0016160	amylase activity	588	572	646	1061	778	778	778	1
0019722	calcium-mediated signaling	589	372	290	679	392	1695	2153	2
0030148	sphingolipid biosynthesis	590	531	285	739	1441	1441	1458	2
0007169	transmembrane receptor protein tyrosine kinase signaling pathway	591	750	533	343	756	2689	3426	26
0016791	phosphoric monoester hydrolase activity	592	504	873	208	922	2465	3792	56
0009247	glycolipid biosynthesis	593	530	283	741	1441	1441	1458	2
0004556	alpha-amylase activity	594	573	645	1059	778	778	778	1
0004116	cGMP-specific phosphodiesterase activity	595	552	630	1037	758	758	758	1
0009584	perception of visible light	596	553	631	1039	758	758	758	1
0004807	triose-phosphate isomerase activity	597	634	712	1162	905	905	905	1
0009065	glutamine family amino acid catabolism	598	640	671	1126	1112	1112	2126	2
0009058	biosynthesis	599	322	292	184	1121	2319	3960	217
0005388	calcium-transporting ATPase activity	600	472	454	919	928	928	1773	2
0016818	hydrolase activity\, acting on acid anhydrides\, in phosphorus-containing anhydrides	601	608	435	442	1247	2354	3862	107
0016072	rRNA metabolism	602	702	776	1256	1059	1059	1059	1
0006310	DNA recombination	603	477	204	266	779	867	3940	10
0008649	rRNA methyltransferase activity	604	703	775	1260	1059	1059	1059	1
0000179	rRNA (adenine-N6\,N6-)-dimethyltransferase activity	605	701	777	1259	1059	1059	1059	1
0030384	phosphoinositide metabolism	606	725	579	669	451	826	4426	3
0046489	phosphoinositide biosynthesis	607	726	578	670	451	826	4426	3
0016433	rRNA (adenine) methyltransferase activity	608	705	773	1257	1059	1059	1059	1
0000154	rRNA modification	609	704	774	1258	1059	1059	1059	1
0006415	translational termination	610	739	771	1209	1233	1233	2273	2
0004422	hypoxanthine phosphoribosyltransferase activity	611	822	882	1384	1261	1261	1261	1
0009168	purine ribonucleoside monophosphate biosynthesis	612	584	894	146	324	2606	2878	4
0006551	leucine metabolism	613	669	1090	418	76	76	3283	2
0004485	methylcrotonoyl-CoA carboxylase activity	614	670	1092	420	76	76	3283	2
0009167	purine ribonucleoside monophosphate metabolism	615	583	895	145	324	2606	2878	4
0009126	purine nucleoside monophosphate metabolism	616	585	897	143	324	2606	2878	4
0006552	leucine catabolism	617	668	1089	421	76	76	3283	2
0016126	sterol biosynthesis	618	683	650	512	609	1515	4586	11
0006629	lipid metabolism	619	563	379	353	1045	2315	4025	125
0009127	purine nucleoside monophosphate biosynthesis	620	582	896	144	324	2606	2878	4
0004812	tRNA ligase activity	621	578	683	730	643	1333	3463	7
0006899	nonselective vesicle transport	622	785	945	877	1127	2533	3351	11
0004214	dipeptidyl-peptidase I activity	623	684	761	1237	1035	1035	1035	1
0004843	ubiquitin-specific protease activity	624	646	1008	1015	954	1473	2948	5
0016684	oxidoreductase activity\, acting on peroxide as acceptor	625	581	228	204	178	634	3737	5
0016879	ligase activity\, forming carbon-nitrogen bonds	626	641	93	17	192	2606	3947	25
0008484	sulfuric ester hydrolase activity	627	609	559	1016	1201	1201	1954	2
0016876	ligase activity\, forming aminoacyl-tRNA and related compounds	628	577	684	733	643	1333	3463	7
0008452	RNA ligase activity	629	580	681	732	643	1333	3463	7
0016875	ligase activity\, forming carbon-oxygen bonds	630	579	682	731	643	1333	3463	7
0016817	hydrolase activity\, acting on acid anhydrides	631	695	554	501	1247	2413	3884	111
0004693	cyclin-dependent protein kinase activity	632	643	230	164	188	262	4964	3
0006360	transcription from Pol I promoter	633	784	371	590	888	2019	2121	8
0005079	protein kinase A anchoring activity	634	762	846	1014	1459	1483	1897	4
0005711	meiotic chromosome	635	610	691	1131	867	867	867	1
0009374	biotin binding	636	776	1091	419	76	76	3544	2
0017022	myosin binding	637	645	722	1177	926	926	926	1
0007283	spermatogenesis	638	535	459	285	1073	1855	3777	13
0048232	male gamete generation	639	536	458	286	1073	1855	3777	13
0015068	glycine amidinotransferase activity	640	721	791	1279	1078	1078	1078	1
0008371	obsolete biological process	641	605	871	24	1222	2582	3817	127
0008033	tRNA processing	642	592	749	940	643	2121	2289	5
0008095	inositol-1\,4\,5-triphosphate receptor activity	643	541	141	398	1612	1629	1870	2
0015067	amidinotransferase activity	644	722	790	1280	1078	1078	1078	1
0016627	oxidoreductase activity\, acting on the CH-CH group of donors	645	826	1283	784	699	2570	3520	12
0008216	spermidine metabolism	646	650	874	1301	881	881	2408	2
0015205	nucleobase transporter activity	647	802	862	1353	1222	1222	1222	1
0008295	spermidine biosynthesis	648	651	875	1300	881	881	2408	2
0007567	parturition	649	686	764	1240	1037	1037	1037	1
0005201	extracellular matrix structural constituent	650	316	110	195	1028	2314	2731	23
0004586	ornithine decarboxylase activity	651	862	933	1453	1364	1364	1364	1
0001565	phorbol ester receptor activity	652	817	928	1325	1242	1242	2478	2
0008047	enzyme activator activity	653	620	713	654	1116	2053	3232	34
0003812	alternative-complement-pathway C3/C5 convertase activity	654	629	711	1158	894	894	894	1
0046209	nitric oxide metabolism	655	630	226	456	171	1112	1121	4
0004697	protein kinase C activity	656	818	929	1326	1242	1242	2478	2
0004251	Xaa-Pro dipeptidase activity	657	909	974	1499	1444	1444	1444	1
0007622	rhythmic behavior	658	637	399	573	1585	1751	2583	6
0000159	protein phosphatase type 2A complex	659	696	1330	969	342	342	3093	2
0015207	adenine transporter activity	660	803	863	1354	1222	1222	1222	1
0016787	hydrolase activity	661	689	381	356	1187	2554	3907	377
0004296	t-plasminogen activator activity	662	364	200	560	1056	1056	1128	1
0030178	negative regulation of Wnt receptor signaling pathway	663	693	770	1249	1047	1047	1047	1
0004721	protein phosphatase activity	664	676	941	599	922	2465	3900	38
0006809	nitric oxide biosynthesis	665	631	227	457	171	1112	1121	4
0015980	energy derivation by oxidation of organic compounds	666	507	142	113	727	2229	3822	35
0012505	endomembrane system	667	671	666	152	936	2319	4113	31
0005345	purine transporter activity	668	801	861	1352	1222	1222	1222	1
0007602	phototransduction	669	681	855	1001	1189	2169	2381	5
0017147	Wnt-protein binding	670	694	769	1250	1047	1047	1047	1
0008472	metallocarboxypeptidase D activity	671	910	973	1498	1444	1444	1444	1
0004519	endonuclease activity	672	713	332	521	821	2104	4131	13
0001636	corticotrophin-releasing factor gastric inhibitory peptide-like receptor activity	673	687	763	1242	1037	1037	1037	1
0005842	cytosolic large ribosomal subunit (sensu Eukarya)	674	537	100	200	1348	1826	3380	14
0008286	insulin receptor signaling pathway	675	679	314	581	1869	2015	2852	5
0015056	corticotrophin-releasing factor receptor activity	676	688	765	1241	1037	1037	1037	1
0000080	G1 phase of mitotic cell cycle	677	709	1339	978	346	346	3111	2
0006731	coenzymes and prosthetic group metabolism	678	522	653	256	564	2175	3175	25
0004445	inositol-polyphosphate 5-phosphatase activity	679	791	1079	339	54	54	3600	2
0046030	inositol trisphosphate phosphatase activity	680	792	1080	338	54	54	3600	2
0005905	coated pit	681	675	807	920	895	1105	3570	3
0006767	water-soluble vitamin metabolism	682	700	1085	220	132	2204	3484	7
0042440	pigment metabolism	683	835	1134	1227	453	1872	2155	4
0006812	cation transport	684	666	129	202	1255	1979	4008	66
0005251	delayed rectifier potassium channel activity	685	662	1318	961	334	334	3015	2
0007222	frizzled signaling pathway	686	706	793	829	1704	1876	3160	8
0009309	amine biosynthesis	687	649	893	482	762	2408	3484	16
0008639	small protein conjugating enzyme activity	688	893	720	226	270	2406	4635	10
0015248	sterol transporter activity	689	788	852	1334	1197	1197	1197	1
0045449	regulation of transcription	690	514	593	83	1288	2410	3784	339
0048066	pigmentation	691	836	1133	1226	453	1872	2155	4
0016614	oxidoreductase activity\, acting on CH-OH group of donors	692	810	1404	604	800	2575	3715	30
0047021	15-hydroxyprostaglandin dehydrogenase (NADP) activity	693	733	797	1285	1092	1092	1092	1
0050221	prostaglandin-E2 9-reductase activity	694	734	796	1286	1092	1092	1092	1
0019932	second-messenger-mediated signaling	695	796	1310	1101	1065	2018	3279	15
0007286	spermatid development	696	720	787	1272	1073	1073	1073	1
0016806	dipeptidyl-peptidase and tripeptidyl-peptidase activity	697	1041	1472	1748	1035	1035	3130	2
0008239	dipeptidyl-peptidase activity	698	1042	1471	1747	1035	1035	3130	2
0016052	carbohydrate catabolism	699	485	101	139	727	1227	3783	19
0006886	intracellular protein transport	700	846	1001	846	1099	2557	3971	55
0004840	ubiquitin conjugating enzyme activity	701	892	721	225	270	2406	4635	10
0003857	3-hydroxyacyl-CoA dehydrogenase activity	702	787	853	1333	1197	1197	1197	1
0006220	pyrimidine nucleotide metabolism	703	783	992	383	552	2070	3694	11
0005179	hormone activity	704	672	898	522	838	1610	3634	14
0016278	lysine N-methyltransferase activity	705	735	800	1291	1094	1094	1094	1
0015934	large ribosomal subunit	706	443	73	150	1341	1826	3380	18
0016279	protein-lysine N-methyltransferase activity	707	738	799	1290	1094	1094	1094	1
0042054	histone methyltransferase activity	708	736	801	1288	1094	1094	1094	1
0018024	histone-lysine N-methyltransferase activity	709	737	798	1289	1094	1094	1094	1
0003676	nucleic acid binding	710	589	1016	88	1258	2484	3903	487
0005804	secretory vesicle membrane	711	964	1015	1553	1522	1522	1522	1
0006355	regulation of transcription\, DNA-dependent	712	506	594	82	1323	2410	3784	337
0007263	nitric oxide mediated signal transduction	713	748	812	1303	1112	1112	1112	1
0046457	prostanoid biosynthesis	714	544	813	1236	634	634	2319	2
0006527	arginine catabolism	715	746	810	1304	1112	1112	1112	1
0008513	organic cation porter activity	716	633	295	397	1447	2531	2798	7
0006003	fructose 2\,6-bisphosphate metabolism	717	731	692	905	198	1580	1741	3
0016403	dimethylargininase activity	718	747	811	1302	1112	1112	1112	1
0003873	6-phosphofructo-2-kinase activity	719	730	693	904	198	1580	1741	3
0006836	neurotransmitter transport	720	757	690	687	1071	2008	3224	7
0005581	collagen	721	249	216	276	1024	2219	2731	15
0001516	prostaglandin biosynthesis	722	543	814	1235	634	634	2319	2
0006000	fructose metabolism	723	654	609	595	1580	1856	2764	7
0019205	nucleobase\, nucleoside\, nucleotide kinase activity	724	661	732	103	137	1939	3694	10
0005586	collagen type III	725	680	756	1232	1024	1024	1024	1
0016310	phosphorylation	726	855	890	458	1062	2595	3675	116
0004075	biotin carboxylase activity	727	682	1153	571	132	132	3283	2
0004768	stearoyl-CoA 9-desaturase activity	728	752	816	1308	1118	1118	1118	1
0007030	Golgi organization and biogenesis	729	647	726	1184	936	936	936	1
0016215	CoA desaturase activity	730	751	817	1309	1118	1118	1118	1
0005788	endoplasmic reticulum lumen	731	707	1164	593	144	144	3311	2
0046880	regulation of follicle-stimulating hormone secretion	732	767	1263	609	101	1557	4171	3
0008092	cytoskeletal protein binding	733	685	1136	676	1129	2330	3953	54
0046884	follicle-stimulating hormone secretion	734	768	1264	613	101	1557	4171	3
0007417	central nervous system development	735	793	939	345	1419	2594	3322	23
0007097	nuclear migration	736	900	967	1495	1433	1433	1433	1
0016624	oxidoreductase activity\, acting on the aldehyde or oxo group of donors\, disulfide as acceptor	737	606	685	1113	851	851	851	1
0008517	folate transporter activity	738	782	1403	1117	446	446	3182	2
0046888	negative regulation of hormone secretion	739	764	1262	611	101	1557	4171	3
0046883	regulation of hormone secretion	740	766	1265	612	101	1557	4171	3
0008632	apoptotic program	741	852	876	698	200	622	3491	4
0004925	prolactin receptor activity	742	540	757	1202	670	670	2257	1
0005737	cytoplasm	743	756	221	198	1222	2529	4010	649
0030041	actin filament polymerization	744	831	620	1074	1693	1693	2053	2
0046882	negative regulation of follicle-stimulating hormone secretion	745	765	1266	610	101	1557	4171	3
0008289	lipid binding	746	781	104	179	1575	2148	2959	33
0003995	acyl-CoA dehydrogenase activity	747	760	255	321	379	699	4121	4
0006221	pyrimidine nucleotide biosynthesis	748	843	1239	1062	552	1716	3694	7
0004704	NF-kappaB-inducing kinase activity	749	653	733	1187	952	952	952	1
0042579	microbody	750	615	705	412	609	1845	3933	15
0008443	phosphofructokinase activity	751	632	734	695	401	1580	3783	5
0046474	glycerophospholipid biosynthesis	752	719	1100	946	451	826	2260	4
0005765	lysosomal membrane	753	759	825	1315	1140	1140	1140	1
0007610	behavior	754	711	437	454	1585	1943	2943	13
0016978	lipoate-protein ligase B activity	755	770	837	1320	1162	1162	1162	1
0005777	peroxisome	756	614	706	413	609	1845	3933	15
0006650	glycerophospholipid metabolism	757	718	1101	947	451	826	2260	4
0016979	lipoate-protein ligase activity	758	771	838	1319	1162	1162	1162	1
0008022	protein C-terminus binding	759	710	517	977	1588	1588	1869	2
0005941	unlocalized	760	786	215	154	1267	2486	3355	14
0008268	receptor signaling protein tyrosine kinase signaling protein activity	761	674	751	1216	1001	1001	1001	1
0004634	phosphopyruvate hydratase activity	762	231	184	484	601	601	1017	1
0009161	ribonucleoside monophosphate metabolism	763	723	1387	175	324	2606	3813	6
0015931	nucleobase\, nucleoside\, nucleotide and nucleic acid transport	764	901	1465	1224	863	1808	2887	5
0009156	ribonucleoside monophosphate biosynthesis	765	724	1386	174	324	2606	3813	6
0006428	isoleucyl-tRNA aminoacylation	766	854	925	1420	1333	1333	1333	1
0008269	JAK pathway signal transduction adaptor activity	767	673	752	1217	1001	1001	1001	1
0030617	TGFbeta receptor\, inhibitory cytoplasmic mediator activity	768	690	768	1244	1043	1043	1043	1
0008061	chitin binding	769	678	1223	780	224	224	3158	2
0004869	cysteine protease inhibitor activity	770	658	649	828	1536	1964	2532	5
0007010	cytoskeleton organization and biogenesis	771	619	452	465	1065	2114	3878	51
0004822	isoleucine-tRNA ligase activity	772	853	924	1421	1333	1333	1333	1
0006091	energy pathways	773	878	521	243	787	2343	3926	57
0030247	polysaccharide binding	774	677	1222	781	224	224	3158	2
0005452	inorganic anion exchanger activity	775	885	955	1479	1417	1417	1417	1
0007190	adenylate cyclase activation	776	916	1045	1012	1065	2018	2783	8
0015380	anion exchanger activity	777	887	956	1478	1417	1417	1417	1
0004506	squalene monooxygenase activity	778	763	830	1317	1154	1154	1154	1
0006572	tyrosine catabolism	779	805	1181	668	178	178	3502	2
0008247	2-acetyl-1-alkylglycerophosphocholine esterase complex	780	825	888	1390	1267	1267	1267	1
0042175	nuclear envelope-endoplasmic reticulum network	781	868	1249	523	1282	1648	3435	9
0007586	digestion	782	839	391	807	1680	2063	2315	3
0004295	trypsin activity	783	623	159	137	968	2597	3398	19
0003909	DNA ligase activity	784	840	912	1407	1314	1314	1314	1
0015106	bicarbonate transporter activity	785	886	954	1480	1417	1417	1417	1
0004702	receptor signaling protein serine/threonine kinase activity	786	811	949	970	946	1426	3220	7
0004684	calmodulin-dependent protein kinase I activity	787	867	936	1461	1369	1369	1369	1
0006691	leukotriene metabolism	788	667	803	989	415	1259	2971	4
0003910	DNA ligase (ATP) activity	789	841	911	1409	1314	1314	1314	1
0003847	1-alkyl-2-acetylglycerophosphocholine esterase activity	790	824	889	1389	1267	1267	1267	1
0030155	regulation of cell adhesion	791	659	280	450	1609	2153	2974	5
0016458	gene silencing	792	829	766	1205	1480	1480	2264	2
0005220	inositol 1\,4\,5-triphosphate-sensitive calcium-release channel activity	793	622	263	664	1612	1629	2102	1
0004051	arachidonate 5-lipoxygenase activity	794	821	881	1383	1259	1259	1259	1
0007048	oncogenesis	795	925	831	300	1202	1871	3817	30
0015301	anion\:anion antiporter activity	796	888	953	1477	1417	1417	1417	1
0004882	androgen receptor activity	797	808	867	1363	1232	1232	1232	1
0000012	single strand break repair	798	842	913	1408	1314	1314	1314	1
0015278	calcium-release channel activity	799	621	264	665	1612	1629	2102	1
0007189	G-protein signaling\, adenylate cyclase activating pathway	800	915	1046	1011	1065	2018	2783	8
0006024	glycosaminoglycan biosynthesis	801	952	1453	206	19	2253	4112	3
0008014	calcium-dependent cell adhesion molecule activity	802	698	730	764	1244	1859	3110	10
0005786	signal recognition particle	803	875	527	902	1403	2294	2508	3
0000187	activation of MAPK	804	823	987	1137	422	2018	2041	4
0008654	phospholipid biosynthesis	805	729	804	674	826	2260	3890	10
0006023	aminoglycan biosynthesis	806	951	1452	207	19	2253	4112	3
0004263	chymotrypsin activity	807	648	186	169	962	2597	3398	17
0003680	AT DNA binding	808	941	999	1531	1488	1488	1488	1
0005651	exportin	809	699	772	1255	1057	1057	1057	1
0016634	oxidoreductase activity\, acting on the CH-CH group of donors\, oxygen as acceptor	810	1000	988	1387	1515	1515	2570	2
0006406	mRNA-nucleus export	811	934	601	700	747	863	4736	3
0006371	mRNA splicing	812	727	160	141	417	689	3407	8
0042393	histone binding	813	899	961	1491	1432	1432	1432	1
0005375	copper ion transporter activity	814	777	1312	1000	250	1614	4008	3
0006825	copper ion transport	815	778	1313	999	250	1614	4008	3
0006405	RNA-nucleus export	816	935	600	704	747	863	4736	3
0000796	condensin complex	817	896	962	1493	1432	1432	1432	1
0000797	condensin core heterodimer	818	897	963	1494	1432	1432	1432	1
0006796	phosphate metabolism	819	948	951	480	1062	2686	3789	147
0006898	receptor mediated endocytosis	820	790	841	860	924	1372	3345	5
0005044	scavenger receptor activity	821	732	502	483	962	2444	3164	9
0042423	catecholamine biosynthesis	822	655	960	1360	762	762	2536	2
0000793	condensed chromosome	823	898	964	1492	1432	1432	1432	1
0007623	circadian rhythm	824	804	585	774	1751	2319	2583	5
0006918	induction of apoptosis by p53	825	1015	1047	1586	1568	1568	1568	1
0006337	nucleosome disassembly	826	744	557	474	63	808	4880	2
0050658	RNA transport	827	936	597	701	747	863	4736	3
0006793	phosphorus metabolism	828	947	952	481	1062	2686	3789	147
0004058	aromatic-L-amino-acid decarboxylase activity	829	556	635	1042	762	762	762	1
0016461	unconventional myosin	830	873	940	1464	1383	1383	1383	1
0004017	adenylate kinase activity	831	794	553	1007	1716	1716	1939	2
0007059	chromosome segregation	832	742	654	534	642	1862	3906	7
0006403	RNA localization	833	932	598	703	747	863	4736	3
0004558	alpha-glucosidase activity	834	807	865	1357	1227	1227	1227	1
0050657	nucleic acid transport	835	933	599	702	747	863	4736	3
0005459	UDP-galactose transporter activity	836	1147	1172	1690	1761	1761	1761	1
0004998	transferrin receptor activity	837	749	815	1307	1117	1117	1117	1
0005070	SH3/SH2 adaptor protein activity	838	894	438	552	1046	2247	2984	16
0015087	cobalt ion transporter activity	839	820	877	1378	1255	1255	1255	1
0046112	nucleobase biosynthesis	840	871	1173	147	1884	2606	2632	4
0004033	aldo-keto reductase activity	841	984	1199	1276	516	2201	2575	4
0030731	guanidinoacetate N-methyltransferase activity	842	741	805	1293	1101	1101	1101	1
0005730	nucleolus	843	845	426	498	1275	2019	2952	14
0003901	DNA-directed RNA polymerase II activity	844	884	950	1474	1412	1412	1412	1
0006449	regulation of translational termination	845	809	869	1364	1233	1233	1233	1
0006897	endocytosis	846	837	584	520	1099	2647	3570	26
0006824	cobalt ion transport	847	819	878	1379	1255	1255	1255	1
0016934	glycine-gated chloride channel activity	848	798	857	1348	1218	1218	1218	1
0003865	3-oxo-5-alpha-steroid 4-dehydrogenase activity	849	755	822	1311	1124	1124	1124	1
0042306	regulation of protein-nucleus import	850	979	1024	1561	1527	1527	1527	1
0030111	regulation of Wnt receptor signaling pathway	851	813	1081	1457	1047	1047	2671	2
0042992	negative regulation of transcription factor-nucleus import	852	976	1019	1564	1527	1527	1527	1
0006306	DNA methylation	853	1062	1227	785	226	226	3983	2
0005498	sterol carrier activity	854	758	848	1271	1197	1197	2367	2
0042308	negative regulation of protein-nucleus import	855	970	1027	1563	1527	1527	1527	1
0019001	guanyl nucleotide binding	856	946	1401	287	1187	2604	3886	64
0042991	transcription factor-nucleus import	857	975	1021	1562	1527	1527	1527	1
0016933	glycine-gated ion channel activity	858	797	860	1349	1218	1218	1218	1
0004727	prenylated protein tyrosine phosphatase activity	859	1031	1282	1439	922	2269	3327	3
0005525	GTP binding	860	945	1400	288	1187	2604	3886	64
0005652	nuclear lamina	861	965	989	1094	292	1317	4796	2
0046822	regulation of nucleocytoplasmic transport	862	978	1026	1557	1527	1527	1527	1
0006422	aspartyl-tRNA aminoacylation	863	828	891	1394	1271	1271	1271	1
0004114	3'\,5'-cyclic-nucleotide phosphodiesterase activity	864	814	1179	1366	758	2001	3233	2
0042347	negative regulation of NF-kappaB-nucleus import	865	973	1018	1566	1527	1527	1527	1
0007253	cytoplasmic sequestering of NF-kappaB	866	977	1025	1556	1527	1527	1527	1
0005543	phospholipid binding	867	832	462	621	1267	1870	3405	11
0046148	pigment biosynthesis	868	1032	1816	1377	453	2155	3911	3
0042990	regulation of transcription factor-nucleus import	869	969	1028	1555	1527	1527	1527	1
0046823	negative regulation of nucleocytoplasmic transport	870	971	1017	1558	1527	1527	1527	1
0005518	collagen binding	871	565	573	942	692	1858	2562	3
0004891	glycine-inhibited chloride channel activity	872	799	859	1347	1218	1218	1218	1
0042994	cytoplasmic sequestering of transcription factor	873	974	1020	1559	1527	1527	1527	1
0042348	NF-kappaB protein-nucleus import	874	980	1023	1560	1527	1527	1527	1
0005237	inhibitory extracellular ligand-gated ion channel activity	875	800	858	1346	1218	1218	1218	1
0042345	regulation of NF-kappaB-nucleus import	876	972	1022	1565	1527	1527	1527	1
0004112	cyclic-nucleotide phosphodiesterase activity	877	815	1178	1365	758	2001	3233	2
0004815	aspartate-tRNA ligase activity	878	827	892	1393	1271	1271	1271	1
0006305	DNA alkylation	879	1063	1228	787	226	226	3983	2
0008383	manganese superoxide dismutase activity	880	386	214	594	1053	1053	1220	1
0005589	collagen type VI	881	644	743	1186	1028	1028	2219	2
0016887	ATPase activity	882	961	555	578	1184	2264	3862	48
0015247	aminophospholipid transporter activity	883	1089	926	1199	1331	2315	2982	3
0005830	cytosolic ribosome (sensu Eukarya)	884	657	902	295	1348	1955	3500	26
0016620	oxidoreductase activity\, acting on the aldehyde or oxo group of donors\, NAD or NADP as acceptor	885	830	308	402	727	787	4098	5
0042808	neuronal Cdc2-like kinase binding	886	889	957	1484	1419	1419	1419	1
0006811	ion transport	887	697	191	277	1290	2088	3726	92
0004012	phospholipid-translocating ATPase activity	888	1090	927	1198	1331	2315	2982	3
0042119	neutrophil activation	889	789	289	680	1695	2053	2153	2
0045664	regulation of neuron differentiation	890	890	958	1483	1419	1419	1419	1
0006398	histone mRNA 3'-end processing	891	1026	1063	1597	1596	1596	1596	1
0030150	mitochondrial matrix protein import	892	865	935	1460	1367	1367	1367	1
0007613	memory	893	876	943	1466	1391	1391	1391	1
0007611	learning and/or memory	894	877	942	1465	1391	1391	1391	1
0015031	protein transport	895	931	1165	772	1099	2557	4010	61
0008234	cysteine-type peptidase activity	896	816	778	697	954	1878	3923	31
0019933	cAMP-mediated signaling	897	1009	1546	1313	1065	2018	3279	10
0006725	aromatic compound metabolism	898	753	1031	222	762	2536	4014	25
0015728	mevalonate transport	899	911	977	1502	1447	1447	1447	1
0015130	mevalonate transporter activity	900	912	976	1503	1447	1447	1447	1
0007188	G-protein signaling\, coupled to cAMP nucleotide second messenger	901	1010	1545	1312	1065	2018	3279	10
0005794	Golgi apparatus	902	940	1127	532	1392	2478	3603	53
0000003	reproduction	903	938	496	317	1152	2484	3777	20
0019953	sexual reproduction	904	939	495	316	1152	2484	3777	20
0003887	DNA-directed DNA polymerase activity	905	1060	1240	1114	1920	1945	2983	6
0019861	flagellum	906	1067	1103	1626	1659	1659	1659	1
0042995	cell projection	907	1066	1106	1628	1659	1659	1659	1
0019856	pyrimidine base biosynthesis	908	1219	1256	1762	1884	1884	1884	1
0003925	small monomeric GTPase activity	909	1145	1609	691	1187	2554	3837	34
0008021	synaptic vesicle	910	924	823	827	866	1537	3579	9
0030317	sperm motility	911	1065	1104	1627	1659	1659	1659	1
0008360	regulation of cell shape	912	955	1009	1538	1512	1512	1512	1
0042624	ATPase activity\, uncoupled	913	944	1003	1533	1497	1497	1497	1
0009347	aspartate carbamoyltransferase complex	914	1220	1254	1763	1884	1884	1884	1
0004050	apyrase activity	915	943	1002	1534	1497	1497	1497	1
0006207	'de novo' pyrimidine base biosynthesis	916	1218	1255	1764	1884	1884	1884	1
0004610	phosphoacetylglucosamine mutase activity	917	779	845	1327	1180	1180	1180	1
0009434	flagellum (sensu Eukarya)	918	1064	1105	1629	1659	1659	1659	1
0005189	milk protein	919	1155	1184	1703	1791	1791	1791	1
0004726	non-membrane spanning protein tyrosine phosphatase activity	920	908	847	959	604	1149	4531	3
0008001	fibrinogen	921	595	359	836	1520	1520	1603	2
0019904	protein domain specific binding	922	905	549	281	79	277	3773	3
0005789	endoplasmic reticulum membrane	923	1083	1652	496	1282	2102	4147	8
0004849	uridine kinase activity	924	953	1349	736	137	2866	3383	2
0000077	DNA damage response\, signal transduction resulting in cell cycle arrest	925	772	605	712	510	867	4476	3
0004722	protein serine/threonine phosphatase activity	926	1071	968	896	1956	2465	3093	9
0008143	poly(A) binding	927	870	1186	1239	281	2096	2202	4
0005530	lectin	928	864	1498	1406	700	700	3164	2
0006152	purine nucleoside catabolism	929	1073	1116	1639	1669	1669	1669	1
0015958	bis(5'-nucleosidyl) oligophosphate catabolism	930	1081	1120	1638	1669	1669	1669	1
0042454	ribonucleoside catabolism	931	1074	1111	1632	1669	1669	1669	1
0046218	indolalkylamine catabolism	932	989	1071	1446	1409	1409	2662	2
0008067	metabotropic glutamate\, GABA-B-like receptor activity	933	1107	1366	1026	386	386	3877	2
0006342	chromatin silencing	934	928	995	1526	1480	1480	1480	1
0005554	molecular_function unknown	935	812	440	479	1170	2273	3702	95
0046128	purine ribonucleoside metabolism	936	1076	1112	1637	1669	1669	1669	1
0005588	collagen type V	937	564	648	985	486	1962	2661	3
0000151	ubiquitin ligase complex	938	1086	1122	1644	1674	1674	1674	1
0005844	polysome	939	914	1125	1475	1254	1254	2719	2
0017149	protein biosynthesis inhibitor activity	940	895	665	1119	1820	1820	2118	2
0042219	amino acid derivative catabolism	941	990	1068	1443	1409	1409	2662	2
0006518	peptide metabolism	942	1018	1050	1589	1582	1582	1582	1
0008803	bis(5'-nucleosyl)-tetraphosphatase (symmetrical) activity	943	1029	1065	1599	1600	1600	1600	1
0030833	regulation of actin polymerization	944	1096	1129	1657	1693	1693	1693	1
0006953	acute-phase response	945	1040	324	651	1846	2149	2327	4
0008796	bis(5'-nucleosyl)-tetraphosphatase activity	946	1028	1066	1600	1600	1600	1600	1
0015961	diadenosine polyphosphate catabolism	947	1078	1114	1633	1669	1669	1669	1
0003828	alpha-N-acetylneuraminate alpha-2\,8-sialyltransferase activity	948	906	971	1497	1441	1441	1441	1
0042436	indole derivative catabolism	949	986	1072	1448	1409	1409	2662	2
0000118	histone deacetylase complex	950	949	1006	1536	1505	1505	1505	1
0030429	kynureninase activity	951	881	947	1473	1409	1409	1409	1
0006081	aldehyde metabolism	952	1101	1862	1469	516	2201	3933	3
0042402	biogenic amine catabolism	953	993	1070	1450	1409	1409	2662	2
0003893	epsilon DNA polymerase activity	954	1152	866	1294	1945	1945	2400	2
0016043	cell organization and biogenesis	955	769	900	363	1076	2333	3901	133
0015956	bis(5'-nucleosidyl) oligophosphate metabolism	956	1079	1110	1641	1669	1669	1669	1
0015959	diadenosine polyphosphate metabolism	957	1080	1118	1635	1669	1669	1669	1
0006568	tryptophan metabolism	958	991	1075	1444	1409	1409	2662	2
0009119	ribonucleoside metabolism	959	1077	1119	1634	1669	1669	1669	1
0016616	oxidoreductase activity\, acting on the CH-OH group of donors\, NAD or NADP as acceptor	960	1069	1566	791	1092	2575	3715	29
0004145	diamine N-acetyltransferase activity	961	981	1029	1567	1528	1528	1528	1
0004081	bis(5'-nucleosyl)-tetraphosphatase (asymmetrical) activity	962	1030	1064	1598	1600	1600	1600	1
0005230	extracellular ligand-gated ion channel activity	963	1046	832	1004	776	1218	1886	4
0006465	signal peptide processing	964	1020	1056	1590	1586	1586	1586	1
0008150	biological_process	965	624	366	151	1287	2571	3925	2268
0001527	microfibril	966	999	1035	1572	1544	1544	1544	1
0016485	protein processing	967	1021	1057	1591	1586	1586	1586	1
0006099	tricarboxylic acid cycle	968	937	718	509	431	461	3903	4
0042770	DNA damage response\, signal transduction	969	773	606	713	510	867	4476	3
0007162	negative regulation of cell adhesion	970	882	850	1023	810	1609	2974	3
0006569	tryptophan catabolism	971	992	1067	1442	1409	1409	2662	2
0045814	negative regulation of gene expression\, epigenetic	972	926	993	1527	1480	1480	1480	1
0006586	indolalkylamine metabolism	973	987	1074	1447	1409	1409	2662	2
0005381	iron ion transporter activity	974	806	291	304	352	413	5183	2
0000049	tRNA binding	975	1017	1376	1194	643	1057	3380	4
0009164	nucleoside catabolism	976	1082	1117	1640	1669	1669	1669	1
0042278	purine nucleoside metabolism	977	1075	1115	1636	1669	1669	1669	1
0006610	ribosomal protein-nucleus import	978	1091	1126	1649	1682	1682	1682	1
0016440	transcriptional gene silencing	979	927	994	1525	1480	1480	1480	1
0040007	growth	980	874	1454	275	541	1649	3408	8
0046130	purine ribonucleoside catabolism	981	1072	1113	1642	1669	1669	1669	1
0042434	indole derivative metabolism	982	988	1073	1449	1409	1409	2662	2
0003727	single-stranded RNA binding	983	869	1185	1238	281	2096	2202	4
0042430	indole and derivative metabolism	984	985	1069	1445	1409	1409	2662	2
0030838	positive regulation of actin polymerization	985	1097	1131	1656	1693	1693	1693	1
0005048	signal sequence binding	986	1207	1698	1687	752	2026	4113	3
0007172	signal complex formation	987	1098	1130	1655	1693	1693	1693	1
0005716	synaptonemal complex	988	848	922	1413	1330	1330	1330	1
0004525	ribonuclease III activity	989	1158	767	1206	2104	2104	2264	2
0008227	amine receptor activity	990	998	1444	1321	422	1751	4254	3
0000238	zygotene	991	847	923	1415	1330	1330	1330	1
0000230	nuclear mitotic chromosome	992	851	920	1416	1330	1330	1330	1
0005262	calcium channel activity	993	1181	792	861	1612	2033	2964	6
0007130	synaptonemal complex formation	994	849	921	1414	1330	1330	1330	1
0007129	synapsis	995	850	919	1417	1330	1330	1330	1
0009136	purine nucleoside diphosphate biosynthesis	996	1122	1138	1665	1716	1716	1716	1
0007605	hearing	997	1298	1043	912	1120	1911	4010	19
0009180	purine ribonucleoside diphosphate biosynthesis	998	1126	1143	1673	1716	1716	1716	1
0008252	nucleotidase activity	999	1149	728	1174	2141	2141	2195	2
0009179	purine ribonucleoside diphosphate metabolism	1000	1113	1152	1674	1716	1716	1716	1
0009189	deoxyribonucleoside diphosphate biosynthesis	1001	1120	1145	1676	1716	1716	1716	1
0006172	ADP biosynthesis	1002	1127	1146	1677	1716	1716	1716	1
0006173	dADP biosynthesis	1003	1117	1139	1666	1716	1716	1716	1
0005180	peptide hormone	1004	1016	696	724	858	1455	3634	8
0006002	fructose 6-phosphate metabolism	1005	1054	735	1053	1856	1952	2764	1
0009153	purine deoxyribonucleotide biosynthesis	1006	1124	1144	1675	1716	1716	1716	1
0009183	purine deoxyribonucleoside diphosphate biosynthesis	1007	1118	1142	1678	1716	1716	1716	1
0006323	DNA packaging	1008	761	1292	199	1094	2383	3797	48
0009182	purine deoxyribonucleoside diphosphate metabolism	1009	1114	1137	1668	1716	1716	1716	1
0008598	protein phosphatase type 1\, intrinsic catalyst activity	1010	1269	1289	1815	1956	1956	1956	1
0008526	phosphatidylinositol transporter activity	1011	1154	856	1283	1971	1971	2381	2
0045941	positive regulation of transcription	1012	1084	1102	455	87	87	4141	2
0003706	ligand-regulated transcription factor activity	1013	844	1004	1396	1215	1215	2590	2
0000163	protein phosphatase type 1 activity	1014	1268	1290	1816	1956	1956	1956	1
0009185	ribonucleoside diphosphate metabolism	1015	1119	1150	1672	1716	1716	1716	1
0007273	regulation of synapse	1016	1312	1000	1010	1244	1465	3447	5
0046056	dADP metabolism	1017	1128	1148	1671	1716	1716	1716	1
0009592	perception of sound	1018	1297	1044	913	1120	1911	4010	19
0000188	inactivation of MAPK	1019	1263	1467	1277	527	1130	3138	4
0004360	glutamine-fructose-6-phosphate transaminase (isomerizing) activity	1020	1055	736	1054	1856	1952	2764	1
0016181	synaptic vesicle transport	1021	1025	633	980	1537	2321	2647	3
0019838	growth factor binding	1022	728	1157	348	1495	2052	3648	19
0046031	ADP metabolism	1023	1123	1147	1670	1716	1716	1716	1
0005515	protein binding	1024	942	687	579	1383	2453	3841	281
0042773	ATP synthesis coupled electron transport	1025	1290	1355	1129	651	2117	3675	6
0009117	nucleotide metabolism	1026	1329	1681	264	1289	2304	3888	38
0046916	transition metal ion homeostasis	1027	903	1594	1314	1117	1947	3731	5
0009151	purine deoxyribonucleotide metabolism	1028	1116	1151	1667	1716	1716	1716	1
0016453	C-acetyltransferase activity	1029	1199	1237	1745	1864	1864	1864	1
0003985	acetyl-CoA C-acetyltransferase activity	1030	1198	1238	1746	1864	1864	1864	1
0008652	amino acid biosynthesis	1031	1136	1180	386	192	2563	4548	7
0009188	ribonucleoside diphosphate biosynthesis	1032	1121	1140	1679	1716	1716	1716	1
0005021	vascular endothelial growth factor receptor activity	1033	1002	1579	918	447	2167	3789	6
0009166	nucleotide catabolism	1034	1148	729	1173	2141	2141	2195	2
0009889	regulation of biosynthesis	1035	883	1305	967	448	1820	3994	7
0016248	channel inhibitor activity	1036	1187	1219	1735	1844	1844	1844	1
0008584	male gonad development	1037	1457	1486	2005	2291	2291	2291	1
0009135	purine nucleoside diphosphate metabolism	1038	1115	1141	1669	1716	1716	1716	1
0042775	ATP synthesis coupled electron transport (sensu Eukarya)	1039	1291	1354	1128	651	2117	3675	6
0006766	vitamin metabolism	1040	1094	1269	284	132	2204	3484	8
0008200	ion channel inhibitor activity	1041	1188	1218	1736	1844	1844	1844	1
0009133	nucleoside diphosphate biosynthesis	1042	1125	1149	1664	1716	1716	1716	1
0006119	oxidative phosphorylation	1043	1292	1356	1127	651	2117	3675	6
0006889	regulation of calcium in ER	1044	838	901	1401	1293	1293	1293	1
0005798	Golgi vesicle	1045	1039	1661	1488	772	772	3391	2
0006512	ubiquitin cycle	1046	1300	1169	633	270	1674	4635	8
0008370	obsolete cellular component	1047	1111	248	149	1057	2695	4027	52
0008423	bleomycin hydrolase activity	1048	1150	1176	1692	1772	1772	1772	1
0006399	tRNA metabolism	1049	923	1491	1102	643	2121	3804	6
0008324	cation transporter activity	1050	1011	931	808	1290	2343	3675	59
0005762	mitochondrial large ribosomal subunit	1051	1038	986	1092	299	1315	4915	3
0006862	nucleotide transport	1052	1168	1193	1712	1808	1808	1808	1
0005906	clathrin adaptor	1053	1314	1332	1852	2015	2015	2015	1
0017156	calcium ion dependent exocytosis	1054	996	1033	1568	1537	1537	1537	1
0008474	palmitoyl-(protein) hydrolase activity	1055	863	934	1458	1366	1366	1366	1
0008238	exopeptidase activity	1056	1370	1769	979	1444	2373	4005	25
0045255	hydrogen-translocating F-type ATPase complex	1057	1236	827	1254	2140	2140	2343	2
0017157	regulation of exocytosis	1058	994	1032	1570	1537	1537	1537	1
0005471	ATP\:ADP antiporter activity	1059	1165	1192	1711	1808	1808	1808	1
0007588	excretion	1060	1019	1135	792	600	2816	3681	11
0016747	transferase activity\, transferring groups other than amino-acyl groups	1061	982	1352	471	1413	2170	3591	21
0005808	Golgi-plasma membrane transport vesicle	1062	1315	1333	1853	2015	2015	2015	1
0017176	phosphatidylinositol N-acetylglucosaminyltransferase activity	1063	861	1405	1125	451	451	3401	2
0042133	neurotransmitter metabolism	1064	833	614	678	1066	1121	4014	5
0015865	purine nucleotide transport	1065	1164	1191	1710	1808	1808	1808	1
0003708	retinoic acid receptor activity	1066	902	970	1496	1438	1438	1438	1
0005640	nuclear outer membrane	1067	1059	1099	1620	1648	1648	1648	1
0004705	JUN kinase activity	1068	1249	1275	1778	1918	1918	1918	1
0000902	cellular morphogenesis	1069	1050	1221	1022	541	2619	3914	7
0005975	carbohydrate metabolism	1070	795	998	714	1180	2253	3783	83
0004842	ubiquitin-protein ligase activity	1071	1262	474	109	270	2677	4635	13
0000287	magnesium ion binding	1072	879	520	459	1497	2378	3233	33
0000315	organellar large ribosomal subunit	1073	1037	985	1093	299	1315	4915	3
0008565	protein transporter activity	1074	1156	1443	798	924	2604	3865	34
0005595	collagen type XII	1075	891	959	1485	1420	1420	1420	1
0006129	protein-disulfide reduction	1076	1133	1182	993	651	2117	3675	7
0017158	regulation of calcium ion dependent exocytosis	1077	995	1034	1569	1537	1537	1537	1
0046873	metal ion transporter activity	1078	1179	1371	1064	1452	2117	3926	24
0001709	cell fate determination	1079	1261	1702	1834	923	2281	3777	3
0006468	protein amino acid phosphorylation	1080	1035	1268	671	1242	2640	3642	107
0008415	acyltransferase activity	1081	983	1351	470	1413	2170	3591	21
0009409	response to cold	1082	1362	1030	86	4	4	4713	2
0004977	melanocortin receptor activity	1083	1144	1171	1688	1751	1751	1751	1
0005753	proton-transporting ATP synthase complex (sensu Eukarya)	1084	1235	829	1252	2140	2140	2343	2
0006854	ATP/ADP exchange	1085	1166	1196	1709	1808	1808	1808	1
0015866	ADP transport	1086	1169	1195	1708	1808	1808	1808	1
0045259	proton-transporting ATP synthase complex	1087	1234	828	1253	2140	2140	2343	2
0016909	SAP kinase activity	1088	1248	1274	1779	1918	1918	1918	1
0007168	receptor guanylyl cyclase signaling pathway	1089	1058	1097	1621	1648	1648	1648	1
0045165	cell fate commitment	1090	1260	1703	1836	923	2281	3777	3
0015867	ATP transport	1091	1167	1194	1713	1808	1808	1808	1
0008075	receptor guanylate cyclase activity	1092	1057	1098	1622	1648	1648	1648	1
0004993	serotonin receptor activity	1093	1143	1170	1689	1751	1751	1751	1
0009165	nucleotide biosynthesis	1094	1027	1484	451	1289	2343	3809	28
0016746	transferase activity\, transferring acyl groups	1095	1068	1278	485	1528	2184	3591	22
0045947	negative regulation of translational initiation	1096	1175	1211	1724	1820	1820	1820	1
0006678	glucosylceramide metabolism	1097	917	981	1512	1458	1458	1458	1
0046984	regulation of hemoglobin biosynthesis	1098	1177	1210	1719	1820	1820	1820	1
0009987	cellular process	1099	1387	781	518	1343	2560	3948	1253
0006447	regulation of translational initiation by iron	1100	1173	1213	1718	1820	1820	1820	1
0003930	RAS small monomeric GTPase activity	1101	1272	1201	416	206	2847	3931	7
0020037	heme binding	1102	1170	1208	1721	1820	1820	1820	1
0008120	ceramide glucosyltransferase activity	1103	918	980	1517	1458	1458	1458	1
0005066	transmembrane receptor protein tyrosine kinase signaling protein activity	1104	1215	476	546	1351	2689	3021	18
0005802	Golgi trans face	1105	930	996	1529	1483	1483	1483	1
0045993	negative regulation of translational initiation by iron	1106	1172	1207	1725	1820	1820	1820	1
0005973	fibrinogen beta chain	1107	1033	1078	1602	1603	1603	1603	1
0004879	ligand-dependent nuclear receptor activity	1108	1014	1183	840	1232	1993	3744	14
0008290	F-actin capping protein complex	1109	1201	824	1243	2114	2114	2330	2
0046476	glycosylceramide biosynthesis	1110	922	984	1516	1458	1458	1458	1
0008408	3'-5' exonuclease activity	1111	960	1457	1196	510	510	3537	2
0046520	sphingoid biosynthesis	1112	919	982	1515	1458	1458	1458	1
0006605	protein targeting	1113	1359	1446	1120	1362	2026	4113	26
0046906	tetrapyrrole binding	1114	1178	1209	1723	1820	1820	1820	1
0046986	negative regulation of hemoglobin biosynthesis	1115	1171	1206	1722	1820	1820	1820	1
0006913	nucleocytoplasmic transport	1116	1185	1434	1171	863	2019	4161	15
0046513	ceramide biosynthesis	1117	921	983	1514	1458	1458	1458	1
0004694	eukaryotic translation initiation factor 2alpha kinase activity	1118	1174	1214	1717	1820	1820	1820	1
0006679	glucosylceramide biosynthesis	1119	920	979	1513	1458	1458	1458	1
0016283	eukaryotic 48S initiation complex	1120	1385	1242	794	1173	2695	3500	11
0005843	cytosolic small ribosomal subunit (sensu Eukarya)	1121	1384	1243	795	1173	2695	3500	11
0045211	postsynaptic membrane	1122	929	997	1530	1483	1483	1483	1
0017031	Rho interactor activity	1123	880	946	1472	1405	1405	1405	1
0046777	autophosphorylation	1124	1176	1212	1720	1820	1820	1820	1
0006695	cholesterol biosynthesis	1125	1193	418	328	609	2559	4586	9
0005488	binding	1126	717	1501	63	1288	2569	3901	1299
0015276	ligand-gated ion channel activity	1127	1333	492	623	1218	1886	3719	10
0005181	glycopeptide hormone	1128	1137	1584	1374	663	663	3634	2
0016477	cell migration	1129	1105	972	427	372	2586	3777	9
0005739	mitochondrion	1130	1106	1346	820	1078	2367	3926	99
0007243	protein kinase cascade	1131	963	906	801	1130	2041	3847	35
0004772	sterol O-acyltransferase activity	1132	1088	1124	1647	1679	1679	1679	1
0004709	MAP kinase kinase kinase activity	1133	834	1108	1190	946	1426	3680	2
0006810	transport	1134	1257	608	548	1362	2434	3878	285
0046879	hormone secretion	1135	1180	1751	729	101	1557	3461	4
0005207	extracellular matrix glycoprotein	1136	954	978	1081	773	1303	4311	3
0009401	phosphoenolpyruvate-dependent sugar phosphotransferase system	1137	1410	1677	1660	735	1999	4607	2
0009113	purine base biosynthesis	1138	1093	1556	124	6	2606	2632	3
0048244	phytanoyl-CoA dioxygenase activity	1139	754	818	1310	1120	1120	1120	1
0005019	platelet-derived growth factor\, beta-receptor activity	1140	743	808	1299	1107	1107	1107	1
0003872	6-phosphofructokinase activity	1141	1049	1374	1047	401	401	3783	2
0046789	host cell surface receptor binding	1142	1007	1040	1581	1557	1557	1557	1
0006807	nitrogen metabolism	1143	1013	937	452	1112	1619	4563	9
0016776	phosphotransferase activity\, phosphate group as acceptor	1144	1275	1578	1134	1567	1939	3694	7
0050046	lathosterol oxidase activity	1145	957	1013	1544	1515	1515	1515	1
0001558	regulation of cell growth	1146	907	851	347	1595	1824	3773	19
0048178	negative regulation of hepacyte growth factor biosynthesis	1147	1008	1041	1579	1557	1557	1557	1
0048175	hepatocyte growth factor biosynthesis	1148	1006	1038	1580	1557	1557	1557	1
0030145	manganese ion binding	1149	1200	969	972	1444	2001	3165	7
0006144	purine base metabolism	1150	1092	1555	125	6	2606	2632	3
0005945	6-phosphofructokinase complex	1151	1048	1373	1048	401	401	3783	2
0046812	host cell surface binding	1152	1005	1042	1582	1557	1557	1557	1
0000248	C-5 sterol desaturase activity	1153	958	1012	1543	1515	1515	1515	1
0048176	regulation of hepacyte growth factor biosynthesis	1154	1004	1039	1578	1557	1557	1557	1
0005548	phospholipid transporter activity	1155	1243	886	958	1971	2315	2982	7
0005974	fibrinogen gamma chain	1156	962	1014	1550	1520	1520	1520	1
0042623	ATPase activity\, coupled	1157	1183	870	777	1275	2285	3738	42
0005153	interleukin-8 receptor binding	1158	859	697	1143	1695	1695	2153	1
0007203	phosphatidylinositol-4\,5-bisphosphate hydrolysis	1159	1047	1082	1462	1504	1504	2675	2
0019894	kinesin binding	1160	1023	1060	1594	1590	1590	1590	1
0005545	phosphatidylinositol binding	1161	1202	1241	1749	1870	1870	1870	1
0004392	heme oxygenase (decyclizing) activity	1162	1205	1246	1751	1872	1872	1872	1
0016421	CoA carboxylase activity	1163	1213	1500	527	76	3283	3544	3
0005923	tight junction	1164	1305	187	362	1863	2192	2492	10
0045091	regulation of retroviral genome replication	1165	857	700	1145	1695	1695	2153	1
0005856	cytoskeleton	1166	1327	1005	460	1127	2684	4007	138
0005069	transmembrane receptor protein tyrosine kinase docking protein activity	1167	1159	652	622	1351	2598	3021	17
0004935	adrenoceptor activity	1168	1350	1384	1078	422	422	4254	2
0046328	regulation of JNK cascade	1169	1022	1061	1595	1590	1590	1590	1
0030529	ribonucleoprotein complex	1170	1469	1489	1068	1348	2613	3986	60
0015662	ATPase activity\, coupled to transmembrane movement of ions\, phosphorylative mechanism	1171	1132	843	865	928	1783	2982	12
0046139	coenzymes and prosthetic group catabolism	1172	1204	1244	1750	1872	1872	1872	1
0042625	ATPase activity\, coupled to transmembrane movement of ions	1173	1131	844	864	928	1783	2982	12
0015290	electrochemical potential-driven transporter activity	1174	1100	759	682	1411	2024	3542	37
0007001	chromosome organization and biogenesis (sensu Eukarya)	1175	866	1561	171	1076	2446	3860	49
0016885	ligase activity\, forming carbon-carbon bonds	1176	1212	1499	526	76	3283	3544	3
0030595	immune cell chemotaxis	1177	860	701	1146	1695	1695	2153	1
0030593	neutrophil chemotaxis	1178	858	698	1144	1695	1695	2153	1
0007164	establishment of tissue polarity	1179	872	717	1165	1704	1704	2179	1
0016805	dipeptidase activity	1180	1386	1634	1925	1444	1444	3346	2
0006787	porphyrin catabolism	1181	1206	1247	1752	1872	1872	1872	1
0006120	mitochondrial electron transport\, NADH to ubiquinone	1182	1534	1663	1631	484	2117	3675	4
0004773	steryl-sulfatase activity	1183	1266	1286	1811	1954	1954	1954	1
0007160	cell-matrix adhesion	1184	1151	1311	1075	1123	2127	3549	16
0016018	cyclosporin A binding	1185	1160	1187	1704	1801	1801	1801	1
0015291	porter activity	1186	1099	760	683	1411	2024	3542	37
0005078	MAP-kinase scaffold activity	1187	1024	1059	1593	1590	1590	1590	1
0045090	retroviral genome replication	1188	856	699	1142	1695	1695	2153	1
0006788	heme oxidation	1189	1203	1245	1753	1872	1872	1872	1
0006878	copper ion homeostasis	1190	1104	1253	834	250	250	4008	2
0017069	snRNA binding	1191	1162	1189	1706	1804	1804	1804	1
0006693	prostaglandin metabolism	1192	774	966	1021	1461	2319	2575	5
0008401	retinoic acid 4-hydroxylase activity	1193	1191	1229	1738	1850	1850	1850	1
0016813	hydrolase activity\, acting on carbon-nitrogen (but not peptide) bonds\, in linear amidines	1194	1134	1521	1798	1112	1112	3181	2
0008281	sulfonylurea receptor activity	1195	1216	1251	1760	1883	1883	1883	1
0009311	oligosaccharide metabolism	1196	1348	1367	1893	2077	2077	2077	1
0015079	potassium ion transporter activity	1197	1217	1252	1761	1883	1883	1883	1
0006526	arginine biosynthesis	1198	1043	1084	1604	1619	1619	1619	1
0008064	regulation of actin polymerization and/or depolymerization	1199	691	369	778	1661	1693	2287	2
0017070	U6 snRNA binding	1200	1163	1190	1707	1804	1804	1804	1
0004312	fatty-acid synthase activity	1201	1313	1570	1342	645	645	3960	2
0030832	regulation of actin filament length	1202	692	370	779	1661	1693	2287	2
0045029	UDP-activated nucleotide receptor activity	1203	1053	1093	1616	1638	1638	1638	1
0003794	acute-phase response protein activity	1204	1190	1220	1737	1846	1846	1846	1
0006692	prostanoid metabolism	1205	775	965	1020	1461	2319	2575	5
0004055	argininosuccinate synthase activity	1206	1044	1083	1605	1619	1619	1619	1
0016801	hydrolase activity\, acting on ether bonds	1207	1337	1377	1073	415	415	4223	2
0000060	protein-nucleus import\, translocation	1208	1301	1418	1135	458	458	4113	2
0008034	lipoprotein binding	1209	1001	914	950	1105	1391	2998	5
0009108	coenzyme biosynthesis	1210	1087	1402	832	658	2204	3947	13
0004896	hematopoietin/interferon-class (D200-domain) cytokine receptor activity	1211	1036	686	467	1208	2405	3584	16
0017106	activin inhibitor activity	1212	1109	1121	488	101	101	4171	2
0015065	uridine nucleotide receptor activity	1213	1052	1094	1615	1638	1638	1638	1
0003723	RNA binding	1214	1372	1448	601	1348	2484	3903	87
0007150	growth pattern	1215	1239	1488	1233	541	541	3948	2
0005583	fibrillar collagen	1216	740	788	944	1024	1962	2661	6
0030423	RNA interference\, targeting of mRNA for destruction	1217	1440	1475	1990	2264	2264	2264	1
0016246	RNA interference	1218	1439	1474	1991	2264	2264	2264	1
0006325	establishment and/or maintenance of chromatin architecture	1219	966	1736	197	1076	2446	3860	47
0009435	nicotinamide adenine dinucleotide biosynthesis	1220	1398	1431	1964	2204	2204	2204	1
0008015	circulation	1221	959	1086	735	1520	2203	3809	31
0003928	RAB small monomeric GTPase activity	1222	1140	1288	468	1187	2604	3837	10
0005231	excitatory extracellular ligand-gated ion channel activity	1223	1316	903	1006	776	1218	5085	3
0016527	brain-specific angiogenesis inhibitor activity	1224	1141	1168	1686	1746	1746	1746	1
0005626	insoluble fraction	1225	1233	1279	898	617	2953	3914	5
0019674	nicotinamide adenine dinucleotide metabolism	1226	1401	1430	1963	2204	2204	2204	1
0008133	collagenase activity	1227	1108	1447	568	64	2541	2769	4
0004601	peroxidase activity	1228	1256	887	726	170	634	3737	4
0004514	nicotinate-nucleotide diphosphorylase (carboxylating) activity	1229	1399	1432	1966	2204	2204	2204	1
0001501	skeletal development	1230	1045	1563	580	1293	2373	3943	42
0015280	amiloride-sensitive sodium channel activity	1231	1095	1482	1223	532	532	3719	2
0006996	organelle organization and biogenesis	1232	1211	1011	839	1127	2287	3909	69
0006396	RNA processing	1233	1283	602	602	1059	2121	3969	38
0008372	cellular_component unknown	1234	1361	1582	630	1246	2410	3835	79
0048193	Golgi vesicle transport	1235	1427	1359	531	1483	2953	3279	6
0019866	inner membrane	1236	1551	1455	1166	943	2343	4010	24
0009110	vitamin biosynthesis	1237	1400	1429	1967	2204	2204	2204	1
0003792	regulation of actin thin filament length activity	1238	1448	1480	2002	2280	2280	2280	1
0016441	posttranscriptional gene silencing	1239	1438	1473	1992	2264	2264	2264	1
0006122	mitochondrial electron transport\, ubiquinol to cytochrome c	1240	1146	1576	1350	651	651	3673	2
0019363	pyridine nucleotide biosynthesis	1241	1396	1427	1968	2204	2204	2204	1
0006752	group transfer coenzyme metabolism	1242	913	806	500	385	2175	4593	10
0042364	water-soluble vitamin biosynthesis	1243	1397	1428	1965	2204	2204	2204	1
0042157	lipoprotein metabolism	1244	1293	1653	1372	451	1969	4606	3
0007242	intracellular signaling cascade	1245	1353	1087	218	1293	2595	3847	155
0008097	5S rRNA binding	1246	1267	1287	1812	1955	1955	1955	1
0016327	apicolateral plasma membrane	1247	1061	491	563	1721	2137	3851	28
0006499	N-terminal protein myristoylation	1248	1279	1293	1823	1969	1969	1969	1
0004197	cysteine-type endopeptidase activity	1249	1418	1320	1008	1035	2545	4173	25
0007028	cytoplasm organization and biogenesis	1250	1142	550	558	1073	2127	3909	76
0004758	serine C-palmitoyltransferase activity	1251	1380	1414	1948	2170	2170	2170	1
0016706	oxidoreductase activity\, acting on paired donors\, with incorporation or reduction of molecular oxygen\, 2-oxoglutarate as one donor\, and incorporation of one atom each of oxygen into both donors	1252	1157	1492	943	691	2252	4447	6
0018319	protein amino acid myristoylation	1253	1282	1294	1829	1969	1969	1969	1
0015101	organic cation transporter activity	1254	1182	802	855	1447	2531	2875	8
0018065	protein-cofactor linkage	1255	1278	1295	1828	1969	1969	1969	1
0019107	myristoyltransferase activity	1256	1280	1299	1827	1969	1969	1969	1
0004443	inositol-1\,4\,-bisphosphate 4-phosphatase	1257	1373	1406	1940	2168	2168	2168	1
0006938	sarcomere alignment	1258	1331	1348	1867	2034	2034	2034	1
0004720	protein-lysine 6-oxidase activity	1259	1209	1691	1545	823	823	3632	2
0046138	coenzymes and prosthetic group biosynthesis	1260	1304	1435	965	1584	2204	3911	15
0030234	enzyme regulator activity	1261	1289	197	247	1548	2554	3456	120
0003735	structural constituent of ribosome	1262	1642	1658	1208	1468	2613	3986	46
0007275	development	1263	956	688	323	1345	2594	3816	332
0005083	small GTPase regulatory/interacting protein activity	1264	1255	1188	968	1459	2309	3493	34
0004379	glycylpeptide N-tetradecanoyltransferase activity	1265	1276	1296	1825	1969	1969	1969	1
0016272	prefoldin complex	1266	1102	1132	1658	1696	1696	1696	1
0008134	transcription factor binding	1267	1130	880	640	1141	2165	4222	50
0004622	lysophospholipase activity	1268	745	632	1089	1457	1457	2067	1
0019222	regulation of metabolism	1269	1270	1783	1019	965	2118	3994	8
0015718	monocarboxylic acid transport	1270	1003	1389	1200	1283	1545	2828	7
0004416	hydroxyacylglutathione hydrolase activity	1271	1271	1291	1818	1961	1961	1961	1
0004614	phosphoglucomutase activity	1272	1138	1166	1684	1738	1738	1738	1
0004278	granzyme B activity	1273	1056	1096	1619	1645	1645	1645	1
0005803	secretory vesicle	1274	1208	1735	1385	996	3051	3182	5
0016454	C-palmitoyltransferase activity	1275	1381	1413	1947	2170	2170	2170	1
0018377	protein myristoylation	1276	1281	1297	1824	1969	1969	1969	1
0009249	protein-lipoylation	1277	1277	1298	1826	1969	1969	1969	1
0004867	serine protease inhibitor activity	1278	1139	58	112	1613	2540	2771	21
0004890	GABA-A receptor activity	1279	1221	1258	1765	1886	1886	1886	1
0007601	vision	1280	1012	655	643	1366	2088	3612	33
0006608	snRNP protein-nucleus import	1281	1320	1338	1856	2019	2019	2019	1
0007389	pattern specification	1282	950	1217	625	361	2286	3264	6
0006491	N-glycan processing	1283	1530	1742	1588	587	2077	4943	3
0006997	nuclear organization and biogenesis	1284	997	1593	181	1076	2446	3860	50
0015711	organic anion transport	1285	1242	575	620	1545	2531	2875	11
0009416	response to light	1286	968	657	642	1366	2088	3612	34
0008406	gonad development	1287	1658	1954	1911	1557	2291	4171	3
0004957	prostaglandin E receptor activity	1288	1407	1053	250	37	37	4776	2
0004364	glutathione transferase activity	1289	1034	656	263	178	3221	3577	7
0008375	acetylglucosaminyltransferase activity	1290	1186	842	656	451	587	3401	4
0006414	translational elongation	1291	1231	868	415	330	1647	4648	9
0008312	7S RNA binding	1292	1461	1487	2007	2294	2294	2294	1
0008379	thioredoxin peroxidase activity	1293	1540	1174	652	170	170	4897	2
0004955	prostaglandin receptor activity	1294	1408	1054	251	37	37	4776	2
0016194	nonselective vesicle exocytosis	1295	1246	1271	1775	1915	1915	1915	1
0043021	ribonucleoprotein binding	1296	1321	1337	1857	2019	2019	2019	1
0009583	perception of light	1297	967	658	641	1366	2088	3612	34
0004954	prostanoid receptor activity	1298	1405	1052	249	37	37	4776	2
0016917	GABA receptor activity	1299	1222	1259	1766	1886	1886	1886	1
0003997	acyl-CoA oxidase activity	1300	1584	1636	2126	2570	2570	2570	1
0008206	bile acid metabolism	1301	1583	1635	2125	2570	2570	2570	1
0006904	nonselective vesicle docking	1302	1245	1272	1776	1915	1915	1915	1
0006944	membrane fusion	1303	1247	1273	1774	1915	1915	1915	1
0003734	small nuclear ribonucleoprotein	1304	1369	1319	1459	502	3361	3365	2
0004953	icosanoid receptor activity	1305	1406	1051	252	37	37	4776	2
0030519	snoRNP binding	1306	1322	1336	1858	2019	2019	2019	1
0019978	interleukin-3 binding	1307	1344	1364	1879	2052	2052	2052	1
0007626	locomotory behavior	1308	1085	1496	1610	1133	1943	3542	2
0006266	DNA ligation	1309	1196	1232	1743	1857	1857	1857	1
0003705	RNA polymerase II transcription factor activity\, enhancer binding	1310	1494	1167	901	732	2999	4134	5
0005795	Golgi stack	1311	1517	1037	1179	936	2560	3279	4
0030526	granulocyte macrophage colony-stimulating factor receptor complex	1312	1343	1360	1880	2052	2052	2052	1
0004914	interleukin-5 receptor activity	1313	1341	1362	1877	2052	2052	2052	1
0005840	ribosome	1314	1758	2113	1511	1468	2621	4067	46
0008172	S-methyltransferase activity	1315	1195	1233	1741	1857	1857	1857	1
0006390	transcription from mitochondrial promoter	1316	1334	1353	1869	2039	2039	2039	1
0003713	transcription co-activator activity	1317	1488	1567	1195	1141	2184	4222	25
0005980	glycogen catabolism	1318	1364	1732	1938	1227	1227	3490	2
0009251	glucan catabolism	1319	1363	1733	1937	1227	1227	3490	2
0003993	acid phosphatase activity	1320	1345	1588	1176	328	3174	3641	3
0006690	icosanoid metabolism	1321	904	1010	916	1259	2319	3162	10
0006884	regulation of cell volume	1322	1352	1369	1895	2088	2088	2088	1
0005245	voltage-gated calcium channel activity	1323	1210	1902	1522	414	1532	2964	3
0003908	methylated-DNA-[protein]-cysteine S-methyltransferase activity	1324	1197	1234	1742	1857	1857	1857	1
0004912	interleukin-3 receptor activity	1325	1340	1363	1878	2052	2052	2052	1
0019980	interleukin-5 binding	1326	1342	1361	1876	2052	2052	2052	1
0008079	translation termination factor activity	1327	1444	1479	1998	2273	2273	2273	1
0004725	protein tyrosine phosphatase activity	1328	1515	990	755	796	2789	3993	18
0003840	gamma-glutamyltransferase activity	1329	1265	1323	1630	1584	1584	2949	1
0008347	glia cell migration	1330	1229	1391	1700	1427	1427	3044	1
0001704	formation of primary germ layer	1331	1223	1393	1696	1427	1427	3044	1
0046907	intracellular transport	1332	1641	1767	572	1182	2608	4024	73
0005227	calcium activated cation channel activity	1333	1330	1347	1866	2033	2033	2033	1
0008374	O-acyltransferase activity	1334	1493	1682	1646	1413	1679	2641	3
0016491	oxidoreductase activity	1335	1284	251	170	1092	2662	4022	146
0004740	[pyruvate dehydrogenase (lipoamide)] kinase activity	1336	1264	1284	1807	1946	1946	1946	1
0046519	sphingoid metabolism	1337	1307	1156	1213	661	1458	4940	3
0003894	zeta DNA polymerase activity	1338	1251	1276	1780	1920	1920	1920	1
0008045	motor axon guidance	1339	1226	1392	1695	1427	1427	3044	1
0004132	dCMP deaminase activity	1340	1347	1365	1886	2070	2070	2070	1
0005759	mitochondrial matrix	1341	1129	1007	322	1066	2240	4121	15
0009314	response to radiation	1342	1112	930	722	1366	2169	3612	35
0007509	mesoderm migration	1343	1227	1394	1694	1427	1427	3044	1
0006892	post-Golgi transport	1344	1560	1230	1399	1483	2953	3279	3
0001707	mesoderm formation	1345	1225	1397	1698	1427	1427	3044	1
0003747	translation release factor activity	1346	1445	1478	1997	2273	2273	2273	1
0000123	histone acetyltransferase complex	1347	1273	1716	1794	1079	1079	3474	2
0008138	protein tyrosine/serine/threonine phosphatase activity	1348	1552	1419	1065	853	2361	3907	10
0045499	chemorepellant activity	1349	1228	1395	1693	1427	1427	3044	1
0016035	zeta DNA polymerase complex	1350	1250	1277	1781	1920	1920	1920	1
0009264	deoxyribonucleotide catabolism	1351	1388	1421	1961	2195	2195	2195	1
0006244	pyrimidine nucleotide catabolism	1352	1389	1422	1960	2195	2195	2195	1
0005669	transcription factor TFIID complex	1353	1274	1715	1795	1079	1079	3474	2
0009451	RNA modification	1354	1435	1885	1769	1059	1059	3804	2
0042063	gliogenesis	1355	1230	1396	1699	1427	1427	3044	1
0007369	gastrulation	1356	1224	1390	1697	1427	1427	3044	1
0008028	monocarboxylic acid transporter activity	1357	1356	1433	1201	1283	1545	3520	7
0015085	calcium ion transporter activity	1358	1332	1470	1468	928	1773	4406	3
0001612	A2B adenosine receptor activity\, G-protein coupled	1359	1319	1335	1855	2018	2018	2018	1
0005158	insulin receptor binding	1360	1135	1309	1292	396	2950	3352	2
0009223	pyrimidine deoxyribonucleotide catabolism	1361	1390	1420	1959	2195	2195	2195	1
0006672	ceramide metabolism	1362	1306	1155	1214	661	1458	4940	3
0006065	UDP-glucuronate biosynthesis	1363	1429	1464	1981	2253	2253	2253	1
0042129	regulation of T-cell proliferation	1364	1524	1630	1920	1693	1693	3343	2
0007187	G-protein signaling\, coupled to cyclic nucleotide second messenger	1365	1465	1973	1490	1293	2675	3735	13
0015116	sulfate transporter activity	1366	1420	1204	1546	2024	2024	2816	2
0015405	P-P-bond-hydrolysis-driven transporter activity	1367	1563	2112	1371	1247	2354	3862	27
0005782	peroxisomal matrix	1368	1214	1250	1759	1882	1882	1882	1
0046651	lymphocyte proliferation	1369	1525	1627	1922	1693	1693	3343	2
0005643	nuclear pore	1370	1519	1738	1281	747	2659	4113	6
0005665	DNA-directed RNA polymerase II\, core complex	1371	1459	1852	1404	1412	1696	4261	6
0006011	UDP-glucose metabolism	1372	1434	1461	1979	2253	2253	2253	1
0019585	glucuronate metabolism	1373	1430	1462	1984	2253	2253	2253	1
0030880	RNA polymerase complex	1374	1460	1853	1405	1412	1696	4261	6
0008272	sulfate transport	1375	1421	1203	1548	2024	2024	2816	2
0004222	metalloendopeptidase activity	1376	1153	236	205	768	2541	4285	25
0004437	inositol/phosphatidylinositol phosphatase activity	1377	1451	1707	684	826	3391	4053	7
0030508	thiol-disulfide exchange intermediate activity	1378	1318	1334	1854	2017	2017	2017	1
0019935	cyclic-nucleotide-mediated signaling	1379	1464	1974	1489	1293	2675	3735	13
0050671	positive regulation of lymphocyte proliferation	1380	1523	1628	1917	1693	1693	3343	2
0045333	cellular respiration	1381	1237	905	747	431	651	3673	4
0046399	glucuronate biosynthesis	1382	1431	1463	1980	2253	2253	2253	1
0005018	platelet-derived growth factor\, alpha-receptor activity	1383	1415	1662	1957	1439	1439	3385	1
0005579	membrane attack complex	1384	1579	1632	2122	2564	2564	2564	1
0042113	B-cell activation	1385	1588	1690	1066	278	3343	4171	3
0046930	pore complex	1386	1518	1737	1282	747	2659	4113	6
0008271	sulfate porter activity	1387	1419	1202	1547	2024	2024	2816	2
0007044	cell-substrate junction assembly	1388	1368	1385	1909	2127	2127	2127	1
0009060	aerobic respiration	1389	1238	904	748	431	651	3673	4
0050670	regulation of lymphocyte proliferation	1390	1527	1631	1918	1693	1693	3343	2
0006063	uronic acid metabolism	1391	1428	1459	1985	2253	2253	2253	1
0003979	UDP-glucose 6-dehydrogenase activity	1392	1433	1458	1983	2253	2253	2253	1
0046398	UDP-glucuronate metabolism	1393	1432	1460	1982	2253	2253	2253	1
0042102	positive regulation of T-cell proliferation	1394	1522	1626	1921	1693	1693	3343	2
0042098	T-cell proliferation	1395	1526	1629	1919	1693	1693	3343	2
0016329	apoptosis regulator activity	1396	1354	1456	637	1032	2163	3847	23
0006635	fatty acid beta-oxidation	1397	1447	1882	617	1413	2570	4121	4
0019201	nucleotide kinase activity	1398	1302	1350	1482	1716	1939	3383	3
0008025	diazepam-binding inhibitor activity	1399	1339	1340	1645	1685	1685	2959	1
0006606	protein-nucleus import	1400	1483	1605	1335	1182	2019	4113	12
0030054	cell junction	1401	1402	723	681	1721	2137	4007	29
0005968	Rab-protein geranylgeranyltransferase complex	1402	1287	1304	1831	1972	1972	1972	1
0004868	serpin	1403	1508	406	591	1613	2628	2771	6
0008253	5'-nucleotidase activity	1404	1371	1398	1924	2141	2141	2141	1
0005154	epidermal growth factor receptor binding	1405	1468	1891	1772	1064	1064	3848	2
0006885	regulation of pH	1406	1295	1641	1427	1010	1290	2688	4
0004661	protein geranylgeranyltransferase activity	1407	1288	1301	1833	1972	1972	1972	1
0003779	actin binding	1408	1252	1654	939	1073	2596	4009	42
0005084	Rab escort protein activity	1409	1285	1302	1830	1972	1972	1972	1
0019212	phosphatase inhibitor activity	1410	1496	1543	2048	2372	2372	2372	1
0016823	hydrolase activity\, acting on acid carbon-carbon bonds\, in ketonic substances	1411	1467	1741	2027	1409	1409	3502	2
0005489	electron transporter activity	1412	1394	1611	628	1204	2741	3709	69
0019395	fatty acid oxidation	1413	1446	1881	618	1413	2570	4121	4
0030641	hydrogen ion homeostasis	1414	1294	1639	1429	1010	1290	2688	4
0030004	monovalent inorganic cation homeostasis	1415	1296	1642	1428	1010	1290	2688	4
0000172	ribonuclease MRP complex	1416	1365	1380	1902	2121	2121	2121	1
0005694	chromosome	1417	1351	1664	289	1094	2643	3901	43
0004865	type 1 serine/threonine specific protein phosphatase inhibitor activity	1418	1497	1542	2049	2372	2372	2372	1
0008509	anion transporter activity	1419	1597	744	495	1545	2798	3520	16
0004864	protein phosphatase inhibitor activity	1420	1495	1544	2050	2372	2372	2372	1
0016822	hydrolase activity\, acting on acid carbon-carbon bonds	1421	1466	1740	2028	1409	1409	3502	2
0019888	protein phosphatase regulator activity	1422	1498	1541	2051	2372	2372	2372	1
0015491	cation\:cation antiporter activity	1423	1232	1640	1426	1010	1290	2688	4
0004366	glycerol-3-phosphate O-acyltransferase activity	1424	1618	1671	2150	2641	2641	2641	1
0004663	RAB-protein geranylgeranyltransferase activity	1425	1286	1303	1832	1972	1972	1972	1
0015450	protein translocase activity	1426	1683	1665	988	244	3836	4010	3
0015071	protein phosphatase type 2C activity	1427	1550	1591	2089	2486	2486	2486	1
0001609	adenosine receptor activity\, G-protein coupled	1428	1393	1175	1528	2018	2018	2783	2
0003678	DNA helicase activity	1429	1492	1375	1395	852	1862	2359	3
0015075	ion transporter activity	1430	1573	1684	1141	1452	2441	3683	74
0005338	nucleotide-sugar transporter activity	1431	1542	1599	1897	1761	1761	3309	2
0005575	cellular_component	1432	1382	795	403	1314	2579	3957	1957
0015298	solute\:cation antiporter activity	1433	1502	1864	1732	1290	2688	3182	5
0042592	homeostasis	1434	1240	724	430	1417	2088	3731	21
0015300	solute\:solute antiporter activity	1435	1501	1865	1734	1290	2688	3182	5
0004895	cell adhesion receptor activity	1436	1449	1331	962	1798	2562	3475	15
0019725	cell homeostasis	1437	1241	725	431	1417	2088	3731	21
0006893	Golgi to plasma membrane transport	1438	1733	1833	2273	2953	2953	2953	1
0004090	carbonyl reductase (NADPH) activity	1439	1553	1908	1814	1092	1092	4022	2
0005386	carrier activity	1440	1590	1950	1231	1392	2531	3841	87
0000502	proteasome complex (sensu Eukarya)	1441	1338	1300	309	156	2955	3531	8
0006508	proteolysis and peptidolysis	1442	1184	382	262	1035	2677	3896	127
0006658	phosphatidylserine metabolism	1443	1437	1469	1987	2260	2260	2260	1
0004235	matrilysin activity	1444	1326	1345	1864	2028	2028	2028	1
0009412	response to heavy metal	1445	1194	1231	1740	1855	1855	1855	1
0015165	pyrimidine nucleotide sugar transporter activity	1446	1541	1600	1898	1761	1761	3309	2
0005017	platelet-derived growth factor receptor activity	1447	1360	1534	1500	1107	1439	3385	3
0015299	solute\:hydrogen antiporter activity	1448	1503	1866	1733	1290	2688	3182	5
0003690	double-stranded DNA binding	1449	1509	1944	1727	1262	2202	3741	5
0006471	protein amino acid ADP-ribosylation	1450	1192	1598	1248	375	2830	3658	3
0007046	ribosome biogenesis	1451	1423	1260	1204	982	2019	3996	6
0006659	phosphatidylserine biosynthesis	1452	1436	1468	1986	2260	2260	2260	1
0030159	receptor signaling complex scaffold activity	1453	1308	1503	1481	1590	1693	2509	4
0042254	ribosome biogenesis and assembly	1454	1422	1261	1203	982	2019	3996	6
0005055	laminin receptor activity	1455	1637	1694	2179	2695	2695	2695	1
0006333	chromatin assembly/disassembly	1456	1462	1322	167	953	2653	4247	35
0007420	brain development	1457	1110	836	923	1419	2570	2943	7
0003781	actin bundling activity	1458	1336	1358	1873	2045	2045	2045	1
0004624	secreted phospholipase A2 activity	1459	1051	1088	1614	1637	1637	1637	1
0008514	organic anion transporter activity	1460	1486	754	619	1545	2539	3486	11
0015172	acidic amino acid transporter activity	1461	1452	305	576	2531	2539	2798	3
0007229	integrin-mediated signaling pathway	1462	1416	1329	1116	1319	2082	4169	12
0006837	serotonin transport	1463	1309	1326	1846	2008	2008	2008	1
0015721	bile acid transport	1464	1470	1502	2009	2315	2315	2315	1
0004219	pyroglutamyl-peptidase I activity	1465	1481	1519	2022	2324	2324	2324	1
0009190	cyclic nucleotide biosynthesis	1466	1580	2191	1757	1648	2304	3809	6
0016721	oxidoreductase activity\, acting on superoxide radicals as acceptor	1467	1253	1197	1035	1053	1220	3804	5
0015222	serotonin transporter activity	1468	1311	1325	1847	2008	2008	2008	1
0005313	L-glutamate transporter activity	1469	1454	307	577	2531	2539	2798	3
0005911	intercellular junction	1470	1411	670	666	1721	2137	3851	27
0019981	interleukin-6 binding	1471	1513	1548	1650	1592	2405	3584	2
0015269	calcium-activated potassium channel activity	1472	1258	1280	1790	1932	1932	1932	1
0015813	L-glutamate transport	1473	1453	306	574	2531	2539	2798	3
0016764	transferase activity\, transferring other glycosyl groups	1474	1630	1549	1431	2077	2773	2910	5
0007494	midgut development	1475	1660	1722	2212	2758	2758	2758	1
0042475	odontogenesis (sensu Vertebrata)	1476	1450	1481	2003	2281	2281	2281	1
0007456	eye morphogenesis (sensu Drosophila)	1477	1528	1525	1454	1529	2857	2891	4
0046058	cAMP metabolism	1478	1506	1834	1435	374	2304	2783	4
0001654	eye morphogenesis	1479	1529	1524	1455	1529	2857	2891	4
0005335	serotonin\:sodium symporter activity	1480	1310	1324	1848	2008	2008	2008	1
0015800	acidic amino acid transport	1481	1455	304	575	2531	2539	2798	3
0008373	sialyltransferase activity	1482	1629	1550	1430	2077	2773	2910	5
0016920	pyroglutamyl-peptidase activity	1483	1482	1518	2021	2324	2324	2324	1
0009059	macromolecule biosynthesis	1484	1708	1224	910	1348	2621	4089	102
0006412	protein biosynthesis	1485	1707	1225	909	1348	2621	4089	102
0005613	laminin receptor protein	1486	1636	1693	2180	2695	2695	2695	1
0005578	extracellular matrix	1487	1317	879	749	1231	2579	3896	81
0016286	small conductance calcium-activated potassium channel activity	1488	1259	1281	1791	1932	1932	1932	1
0004915	interleukin-6 receptor activity	1489	1514	1547	1651	1592	2405	3584	2
0007497	posterior midgut development	1490	1661	1721	2213	2758	2758	2758	1
0006171	cAMP biosynthesis	1491	1507	1835	1434	374	2304	2783	4
0003674	molecular_function	1492	1103	1388	117	1297	2611	3936	2306
0004784	superoxide dismutase activity	1493	1254	1198	1034	1053	1220	3804	5
0016197	endosome transport	1494	1323	1343	1861	2027	2027	2027	1
0006873	cell ion homeostasis	1495	1335	794	478	1417	2287	3731	20
0004906	interferon-gamma receptor activity	1496	1678	1527	1804	2243	2243	3187	2
0019964	interferon-gamma binding	1497	1680	1526	1806	2243	2243	3187	2
0004303	estradiol 17-beta-dehydrogenase activity	1498	1441	1886	1901	1197	1197	3672	2
0007032	endosome organization and biogenesis	1499	1324	1342	1860	2027	2027	2027	1
0042626	ATPase activity\, coupled to transmembrane movement of substances	1500	1536	1728	1337	1247	2315	3723	24
0016585	chromatin remodeling complex	1501	1403	1216	759	212	212	4596	2
0016165	lipoxygenase activity	1502	1189	1493	1773	1259	1259	3162	2
0005623	cell	1503	1533	592	232	1293	2569	3992	1726
0046488	phosphatidylinositol metabolism	1504	1616	1696	1552	826	826	4426	2
0042147	retrograde (endosome to Golgi) transport	1505	1325	1344	1862	2027	2027	2027	1
0001523	retinoid metabolism	1506	1409	1437	1970	2213	2213	2213	1
0030308	negative regulation of cell growth	1507	1510	1554	2060	2397	2397	2397	1
0005678	chromatin assembly complex	1508	1404	1215	760	212	212	4596	2
0006302	double-strand break repair	1509	1559	1257	835	251	251	4871	2
0007202	phospholipase C activation	1510	1161	789	1095	1293	2675	2830	3
0006661	phosphatidylinositol biosynthesis	1511	1615	1695	1551	826	826	4426	2
0009066	aspartate family amino acid metabolism	1512	1531	839	335	27	584	4478	4
0009619	resistance to pathogenic bacteria	1513	1679	1530	1803	2243	2243	3187	2
0016820	hydrolase activity\, acting on acid anhydrides\, catalyzing transmembrane movement of substances	1514	1537	1727	1336	1247	2315	3723	24
0019961	interferon binding	1515	1681	1528	1805	2243	2243	3187	2
0004904	interferon receptor activity	1516	1682	1529	1802	2243	2243	3187	2
0007266	Rho protein signal transduction	1517	1392	1659	1245	624	2974	3493	6
0005496	steroid binding	1518	1491	1797	1419	1197	2367	3123	8
0003783	barbed-end actin capping activity	1519	1484	1520	2023	2330	2330	2330	1
0005874	microtubule	1520	1611	1436	106	770	3196	4024	10
0004730	pseudouridylate synthase activity	1521	1456	1485	2004	2289	2289	2289	1
0008112	nicotinamide N-methyltransferase activity	1522	1561	1603	2103	2520	2520	2520	1
0015060	green-sensitive opsin	1523	1376	1407	1943	2169	2169	2169	1
0007269	neurotransmitter secretion	1524	1490	1048	1432	2321	2321	2647	2
0006561	proline biosynthesis	1525	1576	1623	2120	2563	2563	2563	1
0004047	aminomethyltransferase activity	1526	1375	1410	1942	2169	2169	2169	1
0003707	steroid hormone receptor activity	1527	1532	1226	1097	1438	1993	4152	10
0004181	metallocarboxypeptidase activity	1528	1574	2257	1584	1444	2373	4005	10
0007264	small GTPase mediated signal transduction	1529	1417	1689	867	1187	2604	3931	48
0008473	ornithine cyclodeaminase activity	1530	1613	1668	2148	2636	2636	2636	1
0008436	heterogeneous nuclear ribonucleoprotein	1531	1395	1424	1962	2202	2202	2202	1
0016859	cis-trans isomerase activity	1532	1545	1706	1098	1801	3348	3407	5
0005960	glycine cleavage complex	1533	1379	1409	1941	2169	2169	2169	1
0006417	regulation of protein biosynthesis	1534	1355	1701	1343	965	2118	3994	4
0006687	glycosphingolipid metabolism	1535	1391	1154	1215	1441	1458	4414	3
0016840	carbon-nitrogen lyase activity	1536	1612	1669	2147	2636	2636	2636	1
0015036	disulfide oxidoreductase activity	1537	1659	1998	1180	1547	3060	3709	6
0042127	regulation of cell proliferation	1538	1575	1095	435	1546	2519	4004	77
0009071	serine family amino acid catabolism	1539	1377	1408	1944	2169	2169	2169	1
0004396	hexokinase activity	1540	1546	1848	1731	1018	1018	4066	2
0008378	galactosyltransferase activity	1541	1607	2034	2075	1421	1421	3818	2
0004212	lysosomal cysteine-type endopeptidase	1542	1570	1617	2115	2545	2545	2545	1
0006546	glycine catabolism	1543	1378	1411	1945	2169	2169	2169	1
0015858	nucleoside transport	1544	1704	1791	2251	2887	2887	2887	1
0006560	proline metabolism	1545	1578	1624	2119	2563	2563	2563	1
0008217	regulation of blood pressure	1546	1485	1205	953	1520	1610	3809	8
0005085	guanyl-nucleotide exchange factor activity	1547	1487	1820	1148	1405	2309	4355	23
0016841	ammonia-lyase activity	1548	1614	1667	2149	2636	2636	2636	1
0006544	glycine metabolism	1549	1374	1412	1946	2169	2169	2169	1
0004735	pyrroline-5-carboxylate reductase activity	1550	1577	1622	2118	2563	2563	2563	1
0005337	nucleoside transporter activity	1551	1705	1792	2250	2887	2887	2887	1
0016831	carboxy-lyase activity	1552	1694	1568	1157	1364	3165	3813	7
0015379	potassium\:chloride symporter activity	1553	1299	1307	1838	1979	1979	1979	1
0019717	synaptosome	1554	1478	1513	2020	2321	2321	2321	1
0009266	response to temperature	1555	1712	1438	99	4	3503	4713	3
0008395	steroid hydroxylase activity	1556	1521	1306	941	317	317	4717	2
0005639	integral to nuclear inner membrane	1557	1564	1604	2105	2527	2527	2527	1
0006644	phospholipid metabolism	1558	1706	1777	1170	1045	3014	4003	14
0007499	ectoderm/mesoderm interaction	1559	1737	1842	2276	2962	2962	2962	1
0003712	transcription cofactor activity	1560	1346	1321	614	1077	2184	4222	48
0004179	membrane alanyl aminopeptidase activity	1561	1609	1378	1072	415	415	4825	2
0016079	synaptic vesicle exocytosis	1562	1480	1512	2017	2321	2321	2321	1
0008334	histone mRNA metabolism	1563	1671	2008	2184	1596	1596	3804	2
0000149	SNARE binding	1564	1477	1515	2016	2321	2321	2321	1
0006368	RNA elongation from Pol II promoter	1565	1685	1756	2234	2822	2822	2822	1
0016081	synaptic vesicle docking	1566	1476	1514	2018	2321	2321	2321	1
0019863	IgE binding	1567	1535	1497	1777	1887	1887	3164	2
0006182	cGMP biosynthesis	1568	1689	2014	2225	1648	1648	3809	2
0046068	cGMP metabolism	1569	1688	2015	2224	1648	1648	3809	2
0008023	transcription elongation factor complex	1570	1686	1757	2235	2822	2822	2822	1
0004973	N-methyl-D-aspartate receptor-associated protein activity	1571	1442	1477	1993	2267	2267	2267	1
0008233	peptidase activity	1572	1554	580	377	1035	2732	4066	125
0017075	syntaxin-1 binding	1573	1479	1516	2015	2321	2321	2321	1
0016284	alanine aminopeptidase activity	1574	1608	1379	1071	415	415	4825	2
0007218	neuropeptide signaling pathway	1575	1349	247	411	996	1552	4573	15
0006378	mRNA polyadenylation	1576	1357	1372	1899	2096	2096	2096	1
0007167	enzyme linked receptor protein signaling pathway	1577	1651	1341	871	1648	2852	3789	34
0019905	syntaxin binding	1578	1475	1517	2019	2321	2321	2321	1
0004216	cathepsin K activity	1579	1602	1657	2140	2612	2612	2612	1
0016409	palmitoyltransferase activity	1580	1635	1829	1813	1413	2170	4357	2
0006564	L-serine biosynthesis	1581	1413	1613	890	192	2605	4548	3
0004992	platelet activating factor receptor activity	1582	1458	1928	1839	1107	1107	3789	2
0005094	Rho GDP-dissociation inhibitor activity	1583	1586	1161	1341	1609	2974	3207	2
0046912	transferase activity\, transferring acyl groups\, acyl groups converted into alkyl on transfer	1584	1789	1915	2312	3076	3076	3076	1
0009070	serine family amino acid biosynthesis	1585	1414	1614	889	192	2605	4548	3
0005662	DNA replication factor A complex	1586	1640	1699	2183	2702	2702	2702	1
0030163	protein catabolism	1587	1358	425	291	1035	2706	3923	128
0030160	GKAP/Homer scaffold activity	1588	1555	1597	2094	2509	2509	2509	1
0018105	peptidyl-serine phosphorylation	1589	1883	2307	2239	1713	1713	4154	1
0016070	RNA metabolism	1590	1655	1270	981	1133	2264	3969	42
0004421	hydroxymethylglutaryl-CoA synthase activity	1591	1788	1914	2310	3076	3076	3076	1
0005092	GDP-dissociation inhibitor activity	1592	1585	1162	1340	1609	2974	3207	2
0005896	interleukin-6 receptor complex	1593	1511	1558	2065	2405	2405	2405	1
0006563	L-serine metabolism	1594	1412	1615	891	192	2605	4548	3
0006084	acetyl-CoA metabolism	1595	1790	1913	2311	3076	3076	3076	1
0004700	atypical protein kinase C activity	1596	1548	1586	2083	2478	2478	2478	1
0004371	glycerone kinase activity	1597	1463	1490	2008	2298	2298	2298	1
0015359	amino acid permease activity	1598	1489	1160	586	141	141	4824	2
0007292	female gamete generation	1599	1622	1678	2165	2658	2658	2658	1
0005576	extracellular	1600	1070	864	89	1303	2579	3851	239
0007507	heart development	1601	1775	1807	1612	923	1460	4028	4
0030022	adhesive extracellular matrix constituent activity	1602	1500	689	1013	2228	2618	2707	3
0006626	protein-mitochondrial targeting	1603	1672	1596	1467	1367	3282	3836	5
0005506	iron ion binding	1604	1244	758	837	1166	1259	3162	5
0005590	collagen type VII	1605	1644	1709	2195	2731	2731	2731	1
0007249	NIK-I-kappaB/NF-kappaB cascade	1606	1538	1399	1070	1527	3491	3757	5
0017039	dipeptidyl-peptidase III activity	1607	1820	1940	2333	3130	3130	3130	1
0006397	mRNA processing	1608	1499	1200	806	740	2096	4736	15
0005072	TGFbeta receptor\, cytoplasmic mediator activity	1609	1639	1871	1755	1043	1043	4274	2
0003890	beta DNA polymerase activity	1610	1745	1859	2282	2983	2983	2983	1
0005071	transmembrane receptor protein serine/threonine kinase signaling protein activity	1611	1638	1870	1756	1043	1043	4274	2
0003714	transcription co-repressor activity	1612	1383	1553	1027	1017	1981	4197	17
0004603	phenylethanolamine N-methyltransferase activity	1613	1568	1612	2108	2536	2536	2536	1
0015932	nucleobase\, nucleoside\, nucleotide and nucleic acid transporter activity	1614	1821	2342	2243	1222	2887	4385	3
0045271	respiratory chain complex I	1615	1722	1618	1728	2117	2441	3683	3
0005215	transporter activity	1616	1711	1589	1090	1372	2575	3926	290
0005747	respiratory chain complex I (sensu Eukarya)	1617	1723	1620	1730	2117	2441	3683	3
0045279	NADH dehydrogenase complex (ubiquinone)	1618	1724	1619	1729	2117	2441	3683	3
0004428	inositol/phosphatidylinositol kinase activity	1619	1603	1945	952	1158	2852	4426	5
0004924	oncostatin-M receptor activity	1620	1581	1798	2076	1592	1592	3584	1
0006643	membrane lipid metabolism	1621	1684	1552	1136	1045	2641	4003	19
0004587	ornithine-oxo-acid transaminase activity	1622	1424	1451	1975	2240	2240	2240	1
0008192	RNA guanylyltransferase activity	1623	1731	1824	2271	2948	2948	2948	1
0008287	protein serine/threonine phosphatase complex	1624	1505	591	638	2378	2709	3355	6
0015645	fatty-acid ligase activity	1625	1666	1747	2035	1882	1882	3508	2
0000038	very-long-chain fatty acid metabolism	1626	1667	1750	2032	1882	1882	3508	2
0005011	macrophage colony stimulating factor receptor activity	1627	1582	1633	2124	2565	2565	2565	1
0009887	organogenesis	1628	1647	1107	473	1460	2618	3816	197
0004741	[pyruvate dehydrogenase (lipoamide)] phosphatase activity	1629	1547	1109	1471	2378	2378	2709	1
0015370	solute\:sodium symporter activity	1630	1543	1574	1541	1071	2008	2531	4
0004467	long-chain-fatty-acid-CoA ligase activity	1631	1668	1748	2033	1882	1882	3508	2
0015294	solute\:cation symporter activity	1632	1544	1573	1540	1071	2008	2531	4
0005342	organic acid transporter activity	1633	1656	1934	1505	1447	2539	3726	19
0009112	nucleobase metabolism	1634	1662	1932	159	1884	2606	3813	5
0004857	enzyme inhibitor activity	1635	1652	254	254	1681	2579	3405	60
0046943	carboxylic acid transporter activity	1636	1657	1933	1504	1447	2539	3726	19
0007265	RAS protein signal transduction	1637	1606	1036	636	445	2847	4355	5
0019794	nonprotein amino acid metabolism	1638	1425	1449	1976	2240	2240	2240	1
0006591	ornithine metabolism	1639	1426	1450	1974	2240	2240	2240	1
0006543	glutamine catabolism	1640	1366	1382	1907	2126	2126	2126	1
0008193	tRNA guanylyltransferase activity	1641	1730	1825	2270	2948	2948	2948	1
0004359	glutaminase activity	1642	1367	1383	1908	2126	2126	2126	1
0005089	Rho guanyl-nucleotide exchange factor activity	1643	1756	2269	1868	1405	2053	3456	7
0016877	ligase activity\, forming carbon-sulfur bonds	1644	1665	1749	2034	1882	1882	3508	2
0004426	indoleamine-pyrrole 2\,3-dioxygenase activity	1645	1624	1680	2171	2662	2662	2662	1
0005328	neurotransmitter\:sodium symporter activity	1646	1558	1683	1680	1071	2008	4631	3
0009056	catabolism	1647	1303	272	192	1056	2612	4003	187
0042471	ear morphogenesis	1648	1601	1316	1625	2281	2281	2943	2
0015183	L-aspartate transporter activity	1649	1565	1607	2107	2531	2531	2531	1
0006334	nucleosome assembly	1650	1899	2076	140	1404	2827	4247	28
0006778	porphyrin metabolism	1651	1633	1818	1792	1872	2155	3911	3
0015372	glutamate/aspartate\:sodium symporter activity	1652	1566	1606	2106	2531	2531	2531	1
0006166	purine salvage	1653	1699	2089	1973	1261	1261	4238	2
0009653	morphogenesis	1654	1567	975	441	1460	2618	3816	200
0005088	Ras guanyl-nucleotide exchange factor activity	1655	1443	1851	1356	445	2610	4355	3
0004044	amidophosphoribosyltransferase activity	1656	1610	1666	2142	2632	2632	2632	1
0009150	purine ribonucleotide metabolism	1657	1813	2311	298	1567	2606	4593	14
0004180	carboxypeptidase activity	1658	1625	2003	1603	1582	2373	4005	14
0042168	heme metabolism	1659	1634	1817	1793	1872	2155	3911	3
0005592	collagen type XI	1660	1604	1660	2141	2618	2618	2618	1
0017124	SH3-domain binding	1661	1771	1531	543	79	3773	4524	2
0019058	viral infectious cycle	1662	1572	1809	1789	1695	2153	3909	2
0042472	inner ear morphogenesis	1663	1600	1315	1624	2281	2281	2943	2
0008536	RAN protein binding	1664	1623	1679	2168	2659	2659	2659	1
0019079	viral genome replication	1665	1571	1810	1788	1695	2153	3909	2
0009152	purine ribonucleotide biosynthesis	1666	1814	2312	297	1567	2606	4593	14
0004962	endothelin receptor activity	1667	1628	1686	2173	2675	2675	2675	1
0016775	phosphotransferase activity\, nitrogenous group as acceptor	1668	1646	1317	960	334	334	5020	2
0015992	proton transport	1669	1594	782	857	1594	1900	4593	10
0008099	synaptic vesicle endocytosis	1670	1621	1673	2153	2647	2647	2647	1
0016986	transcription initiation factor activity	1671	1512	1560	2066	2407	2407	2407	1
0005778	peroxisomal membrane	1672	1596	1062	299	45	45	5170	2
0000785	chromatin	1673	1691	2301	982	1134	2653	3901	36
0006818	hydrogen transport	1674	1595	783	858	1594	1900	4593	10
0005744	mitochondrial inner membrane pre-sequence translocase complex	1675	1864	2190	2283	1808	1808	4010	2
0007005	mitochondrion organization and biogenesis	1676	1914	1806	1470	1222	3282	4010	7
0005743	mitochondrial inner membrane	1677	1952	2063	1412	943	2352	4010	20
0046527	glucosyltransferase activity	1678	1627	2037	2096	1458	1458	3822	2
0045275	respiratory chain complex III	1679	1827	2271	1929	651	2352	3134	4
0015563	uptake permease activity	1680	1743	1856	2281	2982	2982	2982	1
0000004	biological_process unknown	1681	1549	1159	588	1355	2579	3835	77
0007548	sex differentiation	1682	1645	1583	1376	1124	1232	3981	3
0005310	dicarboxylic acid transporter activity	1683	1676	738	814	2531	2539	2875	4
0005537	mannose binding	1684	1785	1911	2309	3075	3075	3075	1
0048029	monosaccharide binding	1685	1786	1909	2308	3075	3075	3075	1
0004032	aldehyde reductase activity	1686	1913	1924	2151	2201	2201	3715	2
0004192	cathepsin D activity	1687	1957	2094	2451	3341	3341	3341	1
0005750	respiratory chain complex III (sensu Eukarya)	1688	1825	2272	1928	651	2352	3134	4
0006164	purine nucleotide biosynthesis	1689	1811	2281	310	1567	2606	3813	15
0015008	ubiquinol-cytochrome-c reductase complex (sensu Eukarya)	1690	1826	2273	1931	651	2352	3134	4
0009792	embryonic development (sensu Animalia)	1691	1714	1899	1882	1427	2281	3044	3
0045285	ubiquinol-cytochrome-c reductase complex	1692	1824	2274	1930	651	2352	3134	4
0006907	pinocytosis	1693	1787	1910	2307	3075	3075	3075	1
0045321	immune cell activation	1694	1749	1785	1330	1695	3271	3771	12
0015917	aminophospholipid transport	1695	1741	1855	2279	2982	2982	2982	1
0006835	dicarboxylic acid transport	1696	1674	741	812	2531	2539	2875	4
0015406	ABC-type uptake permease activity	1697	1742	1857	2280	2982	2982	2982	1
0015171	amino acid transporter activity	1698	1855	2125	1207	1789	2539	4385	12
0019829	cation-transporting ATPase activity	1699	1744	1858	2277	2982	2982	2982	1
0001775	cell activation	1700	1750	1784	1331	1695	3271	3771	12
0006366	transcription from Pol II promoter	1701	1726	1692	553	1184	2660	4070	96
0045892	negative regulation of transcription\, DNA-dependent	1702	1809	1723	1197	803	2962	4261	15
0004194	pepsin A activity	1703	1958	2095	2452	3341	3341	3341	1
0006464	protein modification	1704	1690	1587	850	1242	2781	3855	193
0016282	eukaryotic 43S preinitiation complex	1705	2011	1758	1266	1912	2892	3986	14
0005311	sodium\:dicarboxylate/tricarboxylate symporter activity	1706	1675	740	813	2531	2539	2875	4
0015354	polyspecific organic cation transporter activity	1707	1677	739	810	2531	2539	2875	4
0006665	sphingolipid metabolism	1708	1562	991	998	1441	1458	4414	5
0015142	tricarboxylic acid transporter activity	1709	1673	742	811	2531	2539	2875	4
0015646	permease activity	1710	1740	1854	2278	2982	2982	2982	1
0007397	histogenesis and organogenesis	1711	1719	1726	510	1740	2625	4059	21
0008757	S-adenosylmethionine-dependent methyltransferase activity	1712	1593	1734	1418	1101	2520	3960	13
0004177	aminopeptidase activity	1713	1977	2363	1691	1772	3130	4181	5
0015057	thrombin receptor activity	1714	1765	2275	2133	1504	1504	4149	2
0003801	blood coagulation factor activity	1715	1670	2036	1913	1208	1208	4188	2
0030029	actin filament-based process	1716	1703	1533	973	2045	2847	3416	15
0008186	RNA dependent ATPase activity	1717	1643	1759	1663	1572	2285	3107	3
0007525	somatic muscle development	1718	1700	1483	1767	2360	2360	3144	1
0017137	Rab interactor activity	1719	1631	1688	2176	2687	2687	2687	1
0042605	peptide antigen binding	1720	1520	1565	2069	2425	2425	2425	1
0030036	actin cytoskeleton organization and biogenesis	1721	1702	1532	974	2045	2847	3416	15
0004402	histone acetyltransferase activity	1722	1720	1646	1939	2184	2184	3364	2
0004345	glucose-6-phosphate 1-dehydrogenase activity	1723	1734	1838	2275	2958	2958	2958	1
0004232	interstitial collagenase activity	1724	1663	1730	2221	2769	2769	2769	1
0008181	tumor suppressor	1725	1709	1442	1009	1568	3031	3672	12
0006436	tryptophanyl-tRNA aminoacylation	1726	1762	1879	2294	3023	3023	3023	1
0004830	tryptophan-tRNA ligase activity	1727	1763	1880	2293	3023	3023	3023	1
0006915	apoptosis	1728	1927	1643	1151	1254	2501	4131	91
0015026	coreceptor activity	1729	1738	1776	2068	2041	2041	3552	2
0042602	flavin reductase activity	1730	1649	1713	2203	2748	2748	2748	1
0000272	polysaccharide catabolism	1731	1620	1441	1583	1227	3158	3490	3
0012501	programmed cell death	1732	1926	1644	1152	1254	2501	4131	91
0006010	glucose 6-phosphate utilization	1733	1735	1839	2274	2958	2958	2958	1
0008446	GDP-mannose 4\,6-dehydratase activity	1734	1943	2088	2437	3310	3310	3310	1
0004844	uracil DNA N-glycosylase activity	1735	2014	1511	1784	2938	2938	3171	1
0006167	AMP biosynthesis	1736	1696	1788	2246	2878	2878	2878	1
0004249	stromelysin 3 activity	1737	1654	1718	2208	2753	2753	2753	1
0009395	phospholipid catabolism	1738	2002	2137	2481	3433	3433	3433	1
0006779	porphyrin biosynthesis	1739	1993	2107	2265	2155	2155	3911	2
0004628	calcium-independent cytosolic phospholipase A2 activity	1740	2001	2138	2480	3433	3433	3433	1
0006041	glucosamine metabolism	1741	1853	2011	2079	1180	3309	4066	3
0006284	base-excision repair	1742	2015	1509	1782	2938	2938	3171	1
0006814	sodium ion transport	1743	1617	1370	1130	1290	1979	4406	15
0006783	heme biosynthesis	1744	1994	2108	2266	2155	2155	3911	2
0006040	amino sugar metabolism	1745	1854	2010	2078	1180	3309	4066	3
0019104	DNA N-glycosylase activity	1746	2013	1508	1785	2938	2938	3171	1
0016799	hydrolase activity\, hydrolyzing N-glycosyl compounds	1747	2012	1510	1783	2938	2938	3171	1
0003954	NADH dehydrogenase activity	1748	1774	2392	1851	1479	3166	3926	5
0016406	carnitine O-acyltransferase activity	1749	1831	2201	2072	1413	1413	4357	1
0007600	sensory perception	1750	1605	1158	908	1383	2169	3687	55
0030528	transcription regulator activity	1751	1834	2009	550	1346	2643	3981	218
0046033	AMP metabolism	1752	1698	1787	2244	2878	2878	2878	1
0016229	steroid dehydrogenase activity	1753	1626	1610	1715	1197	3034	3672	3
0004095	carnitine O-palmitoyltransferase activity	1754	1830	2199	2070	1413	1413	4357	1
0004019	adenylosuccinate synthase activity	1755	1697	1789	2245	2878	2878	2878	1
0016416	O-palmitoyltransferase activity	1756	1829	2200	2071	1413	1413	4357	1
0009487	glutaredoxin	1757	1648	1712	2202	2746	2746	2746	1
0000138	Golgi trans cisterna	1758	1916	2055	2406	3279	3279	3279	1
0005275	amine/polyamine transporter activity	1759	1823	2177	1338	1789	2539	3486	14
0015108	chloride transporter activity	1760	1669	2151	2073	1417	1417	3977	2
0000263	heterotrimeric G-protein GTPase\, alpha-subunit	1761	1917	2056	2407	3279	3279	3279	1
0006163	purine nucleotide metabolism	1762	1844	2405	334	1567	2606	4238	17
0006894	Golgi to secretory vesicle transport	1763	1915	2057	2405	3279	3279	3279	1
0006957	complement activation\, alternative pathway	1764	2008	1739	1606	2564	3398	3455	5
0004785	copper\, zinc superoxide dismutase activity	1765	1761	1999	1554	567	3713	4074	3
0005024	transforming growth factor-beta receptor activity	1766	1880	2013	2381	3220	3220	3220	1
0015870	acetylcholine transport	1767	1859	1991	2365	3182	3182	3182	1
0005278	acetylcholine\:hydrogen antiporter activity	1768	1861	1992	2364	3182	3182	3182	1
0030073	insulin secretion	1769	2020	2153	2486	3461	3461	3461	1
0017034	Rap guanyl-nucleotide exchange factor activity	1770	1598	1656	2138	2610	2610	2610	1
0030742	GTP-dependent protein binding	1771	1599	1655	2139	2610	2610	2610	1
0046942	carboxylic acid transport	1772	1772	1416	1160	1545	2539	3726	16
0006451	translational readthrough	1773	1948	2043	1936	1224	1224	4737	1
0001514	selenocysteine incorporation	1774	1947	2042	1935	1224	1224	4737	1
0015807	L-amino acid transport	1775	1980	1077	1118	2531	2539	2875	4
0006470	protein amino acid dephosphorylation	1776	1881	1877	822	1130	2789	3993	29
0004675	transmembrane receptor protein serine/threonine kinase activity	1777	1879	2012	2382	3220	3220	3220	1
0015307	drug\:hydrogen antiporter activity	1778	1862	1989	2366	3182	3182	3182	1
0015849	organic acid transport	1779	1773	1415	1159	1545	2539	3726	16
0004974	leukotriene receptor activity	1780	1893	2039	2388	3243	3243	3243	1
0005277	acetylcholine transporter activity	1781	1860	1990	2363	3182	3182	3182	1
0030072	peptide hormone secretion	1782	2021	2152	2485	3461	3461	3461	1
0016311	dephosphorylation	1783	1882	1878	823	1130	2789	3993	29
0015350	methotrexate transporter activity	1784	1858	1993	2362	3182	3182	3182	1
0005912	adherens junction	1785	1856	1731	624	79	2080	4093	4
0004248	stromelysin 1 activity	1786	1816	1936	2330	3120	3120	3120	1
0004289	subtilase activity	1787	1911	1672	809	2741	3496	3740	5
0004384	membrane-associated guanylate kinase	1788	1832	1799	2077	2192	2192	3585	2
0047017	prostaglandin-F synthase activity	1789	1587	1638	2132	2575	2575	2575	1
0015103	inorganic anion transporter activity	1790	1776	1569	1424	2024	2816	3542	5
0009582	perception of abiotic stimulus	1791	1695	1585	1178	1383	2240	3777	53
0006575	amino acid derivative metabolism	1792	1810	1417	1036	1078	2536	4206	20
0006357	regulation of transcription from Pol II promoter	1793	1928	2335	971	1323	2645	4070	53
0015078	hydrogen ion transporter activity	1794	2368	2681	2044	1817	2688	3926	29
0030504	inorganic diphosphate transporter activity	1795	2070	2217	2547	3542	3542	3542	1
0003816	complement component C1s activity	1796	1888	2035	2386	3238	3238	3238	1
0006817	phosphate transport	1797	2074	2221	2545	3542	3542	3542	1
0008503	benzodiazepine receptor activity	1798	1918	2058	2409	3282	3282	3282	1
0016065	humoral defense mechanism (sensu Invertebrata)	1799	1556	1780	1653	1461	2353	3552	5
0015077	monovalent inorganic cation transporter activity	1800	2342	2589	1845	1683	2441	3926	32
0006960	antimicrobial humoral response (sensu Invertebrata)	1801	1557	1781	1654	1461	2353	3552	5
0004020	adenylyl-sulfate kinase activity	1802	1970	2367	2197	1618	1618	4388	2
0007268	synaptic transmission	1803	1999	1426	1080	1537	2531	4079	41
0006613	cotranslational membrane targeting	1804	2052	1958	1915	2026	2294	4687	3
0007029	ER organization and biogenesis	1805	2051	1959	1916	2026	2294	4687	3
0005326	neurotransmitter transporter activity	1806	1713	2337	2123	1071	2008	3182	4
0019900	kinase binding	1807	1759	1884	1519	1483	3051	3541	8
0008753	NADPH dehydrogenase (quinone) activity	1808	1747	1867	2284	2996	2996	2996	1
0001525	angiogenesis	1809	1754	1802	1087	1253	2153	4753	10
0004611	phosphoenolpyruvate carboxykinase activity	1810	1840	1961	2346	3165	3165	3165	1
0003729	mRNA binding	1811	1822	1762	1230	1596	2719	3742	16
0004779	sulfate adenylyltransferase activity	1812	1968	2368	2199	1618	1618	4388	2
0009068	aspartate family amino acid catabolism	1813	1780	1536	1297	584	584	5099	2
0004069	aspartate transaminase activity	1814	1779	1538	1296	584	584	5099	2
0006694	steroid biosynthesis	1815	1650	1267	677	667	2559	4294	17
0005521	lamin binding	1816	1892	2237	2088	1317	2527	4796	2
0008144	drug binding	1817	1569	1637	1926	1801	1801	3348	2
0030500	regulation of bone mineralization	1818	2073	2220	2543	3542	3542	3542	1
0001701	embryonic development (sensu Mammalia)	1819	2158	2297	2412	2281	2281	4141	2
0006531	aspartate metabolism	1820	1781	1535	1298	584	584	5099	2
0006533	aspartate catabolism	1821	1782	1537	1295	584	584	5099	2
0006750	glutathione biosynthesis	1822	1815	1872	1978	1584	2949	3947	2
0003750	cell cycle regulator	1823	1767	1887	2295	3031	3031	3031	1
0030431	sleep	1824	1471	1505	2013	2319	2319	2319	1
0045047	protein-ER targeting	1825	2050	1960	1914	2026	2294	4687	3
0005160	transforming growth factor-beta receptor binding	1826	1516	1445	148	10	3408	4171	3
0016481	negative regulation of transcription	1827	1889	1755	1251	1017	2962	4266	17
0005791	rough endoplasmic reticulum	1828	1472	1506	2011	2319	2319	2319	1
0001568	blood vessel development	1829	1755	1803	1088	1253	2153	4753	10
0003858	3-hydroxybutyrate dehydrogenase activity	1830	1653	1717	2204	2752	2752	2752	1
0008081	phosphoric diester hydrolase activity	1831	1894	1592	1306	1313	3233	4025	6
0016265	death	1832	2273	2116	1287	1369	2735	4149	100
0008166	viral replication	1833	1792	1811	1787	1403	1816	3838	4
0030574	collagen catabolism	1834	1791	1685	924	2028	2753	3727	10
0019899	enzyme binding	1835	1764	1744	1440	1483	3051	3541	10
0000103	sulfate assimilation	1836	1969	2370	2200	1618	1618	4388	2
0050473	arachidonate 15-lipoxygenase activity	1837	1839	1957	2342	3162	3162	3162	1
0003815	complement component C1r activity	1838	1865	1997	2368	3188	3188	3188	1
0004926	non-G-protein coupled 7TM receptor activity	1839	1885	1922	1716	1876	2179	3558	4
0030278	regulation of bone formation	1840	2072	2219	2548	3542	3542	3542	1
0043009	embryonic development (sensu Vertebrata)	1841	2157	2296	2411	2281	2281	4141	2
0005315	inorganic phosphate transporter activity	1842	2069	2218	2544	3542	3542	3542	1
0016478	negative regulation of translation	1843	1799	2102	2262	1820	1820	3903	2
0007638	mechanosensory behavior	1844	1591	1647	2137	2594	2594	2594	1
0019901	protein kinase binding	1845	1760	1883	1520	1483	3051	3541	8
0004609	phosphatidylserine decarboxylase activity	1846	1869	2000	2370	3195	3195	3195	1
0008243	plasminogen activator activity	1847	2154	1907	1573	1128	3521	4451	3
0004009	ATP-binding cassette (ABC) transporter activity	1848	1979	1423	863	1883	2900	3723	13
0006941	striated muscle contraction	1849	2196	2720	2337	1383	3234	4803	3
0042752	regulation of circadian rhythm	1850	1473	1504	2014	2319	2319	2319	1
0004781	sulfate adenylyltransferase (ATP) activity	1851	1967	2369	2198	1618	1618	4388	2
0045187	regulation of sleep	1852	1474	1507	2012	2319	2319	2319	1
0019226	transmission of nerve impulse	1853	1998	1425	1079	1537	2531	4079	41
0006791	sulfur utilization	1854	1966	2371	2196	1618	1618	4388	2
0004613	phosphoenolpyruvate carboxykinase (GTP) activity	1855	1841	1962	2345	3165	3165	3165	1
0047498	calcium-dependent phospholipase A2 activity	1856	1539	1575	2074	2450	2450	2450	1
0015889	vitamin B12 transport	1857	2053	2081	1969	1255	1255	4927	2
0005045	endoplasmic reticulum receptor activity	1858	1981	2149	2046	1362	1362	4687	2
0046850	regulation of bone remodeling	1859	2071	2216	2546	3542	3542	3542	1
0007254	JNK cascade	1860	1766	1994	1576	1590	2807	3757	12
0007186	G-protein coupled receptor protein signaling pathway	1861	1847	1926	1355	1455	2409	4033	87
0006832	small molecule transport	1862	1619	1773	1082	1222	2267	4385	8
0003790	actin modulating activity	1863	2010	1894	1786	1073	1073	5031	2
0006400	tRNA modification	1864	2197	2361	2623	3804	3804	3804	1
0005799	coatomer	1865	1777	1895	2301	3051	3051	3051	1
0005087	Ran guanyl-nucleotide exchange factor activity	1866	1833	1720	1596	868	868	4919	2
0009069	serine family amino acid metabolism	1867	1692	2090	1150	2169	2605	3947	5
0005217	intracellular ligand-gated ion channel activity	1868	2085	1804	1648	1629	2102	4593	3
0005582	collagen type XV	1869	1784	1906	2306	3072	3072	3072	1
0003746	translation elongation factor activity	1870	2170	1849	1115	803	1816	4648	8
0030246	carbohydrate binding	1871	1828	1815	1229	1292	3011	3968	20
0008585	female gonad development	1872	1802	2320	2160	1557	1557	4171	2
0005863	striated muscle thick filament	1873	1887	2031	2383	3234	3234	3234	1
0005507	copper ion binding	1874	1739	1551	1183	823	3632	4008	5
0016563	transcriptional activator activity	1875	1903	2053	524	1568	2645	3831	18
0005653	perinuclear space	1876	2195	2277	1910	838	3865	4713	3
0004623	phospholipase A2 activity	1877	1328	944	1218	1637	2450	3014	3
0000002	mitochondrial genome maintenance	1878	2076	2041	1932	1222	1222	4994	2
0005062	hematopoietin/interferon-class (D200-domain) cytokine receptor signal transducer activity	1879	2037	2173	2500	3491	3491	3491	1
0008376	acetylgalactosaminyltransferase activity	1880	1909	2051	2399	3267	3267	3267	1
0006909	phagocytosis	1881	2094	2092	1523	780	3223	4394	6
0006942	regulation of striated muscle contraction	1882	1886	2030	2384	3234	3234	3234	1
0004676	3-phosphoinositide-dependent protein kinase activity	1883	1701	1790	2249	2886	2886	2886	1
0042089	cytokine biosynthesis	1884	1801	2316	2154	1557	1557	4171	2
0007205	protein kinase C activation	1885	1592	2062	1953	1242	1242	3967	2
0005212	structural constituent of eye lens	1886	2114	1766	2059	2780	2780	3537	2
0000175	3'-5' exoribonuclease activity	1887	2064	2213	2536	3537	3537	3537	1
0046881	positive regulation of follicle-stimulating hormone secretion	1888	1807	2318	2157	1557	1557	4171	2
0015672	monovalent inorganic cation transport	1889	1955	907	796	1479	1979	4406	37
0009791	post-embryonic development	1890	1806	2323	2158	1557	1557	4171	2
0000786	nucleosome	1891	2168	2796	2029	1780	2827	4247	24
0019903	protein phosphatase binding	1892	1924	2065	2417	3289	3289	3289	1
0042698	menstrual cycle	1893	1805	2317	2155	1557	1557	4171	2
0005037	death receptor adaptor protein activity	1894	2024	2157	2489	3471	3471	3471	1
0003700	transcription factor activity	1895	2147	1893	899	1462	2645	3849	159
0005544	calcium-dependent phospholipid binding	1896	2282	2702	2117	1575	2336	5162	6
0001541	ovarian follicle development	1897	1808	2321	2156	1557	1557	4171	2
0007261	STAT protein dimerization	1898	2038	2172	2501	3491	3491	3491	1
0006022	aminoglycan metabolism	1899	1902	1675	258	19	2253	4112	4
0004004	ATP dependent RNA helicase activity	1900	1868	1947	1903	1275	2285	5015	2
0007386	compartment specification	1901	1721	1577	1870	2286	2286	3264	2
0019902	phosphatase binding	1902	1922	2066	2419	3289	3289	3289	1
0007156	homophilic cell adhesion	1903	1950	2040	1532	1484	2331	4236	23
0006364	rRNA processing	1904	1872	1837	1662	2019	2121	3996	5
0004334	fumarylacetoacetase activity	1905	2040	2181	2506	3502	3502	3502	1
0016896	exoribonuclease activity\, producing 5'-phosphomonoesters	1906	2065	2211	2534	3537	3537	3537	1
0019867	outer membrane	1907	2110	2452	1972	1822	3282	3836	8
0004653	polypeptide N-acetylgalactosaminyltransferase activity	1908	1910	2050	2400	3267	3267	3267	1
0046887	positive regulation of hormone secretion	1909	1804	2319	2159	1557	1557	4171	2
0003891	delta DNA polymerase activity	1910	2219	2393	2634	3862	3862	3862	1
0009187	cyclic nucleotide metabolism	1911	1995	2234	1771	2001	2783	3809	8
0008038	neuronal cell recognition	1912	2103	2610	2380	1427	3044	4652	2
0016681	oxidoreductase activity\, acting on diphenols and related substances as donors\, cytochrome as acceptor	1913	2135	2516	2112	2352	3134	3673	5
0030203	glycosaminoglycan metabolism	1914	1901	1674	257	19	2253	4112	4
0008121	ubiquinol-cytochrome-c reductase activity	1915	2134	2517	2114	2352	3134	3673	5
0015926	glucosidase activity	1916	2422	2656	2329	1227	3184	3494	2
0042802	protein self binding	1917	1945	1901	1883	1557	1820	3972	4
0007016	cytoskeletal anchoring	1918	1693	1466	1274	1127	1129	3961	4
0042107	cytokine metabolism	1919	1803	2322	2161	1557	1557	4171	2
0042803	protein homodimerization activity	1920	1946	1900	1884	1557	1820	3972	4
0016051	carbohydrate biosynthesis	1921	1876	1308	587	778	3184	4112	13
0008157	protein phosphatase 1 binding	1922	1923	2064	2418	3289	3289	3289	1
0016679	oxidoreductase activity\, acting on diphenols and related substances as donors	1923	2136	2515	2113	2352	3134	3673	5
0004532	exoribonuclease activity	1924	2066	2212	2535	3537	3537	3537	1
0015125	bile acid transporter activity	1925	2055	2192	2514	3520	3520	3520	1
0015081	sodium ion transporter activity	1926	2198	2209	1652	1683	3166	3926	11
0009259	ribonucleotide metabolism	1927	1974	2488	332	1567	2606	4238	17
0009260	ribonucleotide biosynthesis	1928	1975	2487	333	1567	2606	4238	17
0015297	antiporter activity	1929	1890	1876	1375	1417	2688	4406	10
0003817	complement factor D activity	1930	1982	2117	2462	3398	3398	3398	1
0003789	actin filament severing activity	1931	1783	1897	2302	3057	3057	3057	1
0008305	integrin complex	1932	1716	1941	1332	1577	2127	3475	11
0006733	oxidoreduction coenzyme metabolism	1933	1850	2078	1952	905	2204	2958	4
0035004	phosphoinositide 3-kinase activity	1934	1794	2386	2214	1158	2852	4426	3
0007224	smoothened signaling pathway	1935	1727	1823	2267	2943	2943	2943	1
0006769	nicotinamide metabolism	1936	1851	2079	1950	905	2204	2958	4
0008137	NADH dehydrogenase (ubiquinone) activity	1937	2096	1905	1592	2117	3166	3683	9
0016779	nucleotidyltransferase activity	1938	1710	1903	1486	1412	2400	3862	20
0042156	zinc-mediated transcriptional activator activity	1939	1729	1821	2268	2943	2943	2943	1
0008219	cell death	1940	2215	1979	1278	1369	2735	4149	99
0007206	metabotropic glutamate receptor\, phospholipase C activating pathway	1941	2009	2147	2484	3447	3447	3447	1
0001727	lipid kinase activity	1942	1796	2387	2217	1158	2852	4426	3
0008589	regulation of smoothened signaling pathway	1943	1728	1822	2269	2943	2943	2943	1
0005942	phosphoinositide 3-kinase complex	1944	1793	2385	2215	1158	2852	4426	3
0016303	phosphatidylinositol 3-kinase activity	1945	1795	2388	2216	1158	2852	4426	3
0019362	pyridine nucleotide metabolism	1946	1852	2077	1951	905	2204	2958	4
0048004	antigen presentation\, endogenous peptide antigen	1947	2124	2284	2583	3678	3678	3678	1
0030358	protein phosphatase type 2B\, intrinsic catalyst activity	1948	2042	2189	2509	3505	3505	3505	1
0030357	protein phosphatase type 2B activity	1949	2043	2188	2510	3505	3505	3505	1
0006739	NADPH metabolism	1950	2091	2349	1994	905	2958	5211	3
0048003	antigen presentation\, lipid antigen	1951	2123	2285	2582	3678	3678	3678	1
0003811	complement activity	1952	2068	1801	1225	1448	3188	3455	10
0000122	negative regulation of transcription from Pol II promoter	1953	1938	1357	945	803	2962	4266	13
0004800	thyroxine deiodinase activity	1954	1753	2017	1904	1200	1200	4429	2
0048006	antigen presentation\, endogenous lipid antigen	1955	2122	2288	2584	3678	3678	3678	1
0008083	growth factor activity	1956	1778	1625	102	915	3143	4046	38
0019731	antibacterial humoral response	1957	2082	2227	2554	3552	3552	3552	1
0009618	response to pathogenic bacteria	1958	1965	2028	2081	2149	2564	4073	3
0005740	mitochondrial membrane	1959	2304	2279	1542	1808	3134	4010	25
0015226	carnitine transporter activity	1960	1718	1813	2263	2922	2922	2922	1
0006646	phosphatidylethanolamine biosynthesis	1961	2240	2410	2649	3890	3890	3890	1
0004003	ATP dependent DNA helicase activity	1962	1884	1711	1585	852	852	5015	2
0003730	mRNA 3' UTR binding	1963	1936	2083	2431	3306	3306	3306	1
0048002	antigen presentation\, peptide antigen	1964	2125	2289	2581	3678	3678	3678	1
0004140	dephospho-CoA kinase activity	1965	1846	1977	2350	3175	3175	3175	1
0004305	ethanolamine kinase activity	1966	2241	2406	2652	3890	3890	3890	1
0005913	cell-cell adherens junction	1967	2044	2261	2373	2080	2080	4093	2
0016045	perception of bacteria	1968	2120	2286	2580	3678	3678	3678	1
0042742	defense response to bacteria	1969	2081	2228	2555	3552	3552	3552	1
0009408	response to heat	1970	2041	2186	2507	3503	3503	3503	1
0000228	nuclear chromosome	1971	1956	2120	869	1134	3453	3957	7
0005529	sugar binding	1972	2118	2016	1373	1856	3011	3968	18
0005527	macrolide binding	1973	1963	2101	2455	3348	3348	3348	1
0004595	pantetheine-phosphate adenylyltransferase activity	1974	1845	1978	2351	3175	3175	3175	1
0015879	carnitine transport	1975	1717	1814	2264	2922	2922	2922	1
0006740	NADPH regeneration	1976	2092	2351	1995	905	2958	5211	3
0008170	N-methyltransferase activity	1977	1863	1580	1549	1094	2520	2536	4
0016881	acid-D-amino acid ligase activity	1978	1951	885	196	1674	2710	4029	16
0004300	enoyl-CoA hydratase activity	1979	1937	2082	2432	3306	3306	3306	1
0005528	FK506 binding	1980	1964	2100	2456	3348	3348	3348	1
0005497	androgen binding	1981	1819	1939	2331	3123	3123	3123	1
0006961	antibacterial humoral response (sensu Invertebrata)	1982	2080	2229	2553	3552	3552	3552	1
0006098	pentose-phosphate shunt	1983	2090	2350	1996	905	2958	5211	3
0046335	ethanolamine biosynthesis	1984	2243	2408	2650	3890	3890	3890	1
0006580	ethanolamine metabolism	1985	2238	2407	2653	3890	3890	3890	1
0006445	regulation of translation	1986	2049	2278	1768	1233	2686	4319	15
0016855	racemase and epimerase activity\, acting on amino acids and derivatives	1987	1798	1925	2315	3090	3090	3090	1
0003998	acylphosphatase activity	1988	2235	2403	2641	3884	3884	3884	1
0004713	protein-tyrosine kinase activity	1989	1949	2425	1358	1248	2758	3817	44
0016824	hydrolase activity\, acting on acid halide bonds	1990	1751	2018	1906	1200	1200	4429	2
0001503	ossification	1991	1973	2140	1822	1113	3262	3943	6
0015884	folate transport	1992	2166	2187	1587	446	3182	3345	4
0008237	metallopeptidase activity	1993	2019	809	461	810	2769	4285	43
0008037	cell recognition	1994	2079	2482	2164	1427	2444	4652	5
0007173	EGF receptor signaling pathway	1995	1944	1768	1894	2193	2689	3848	3
0019120	hydrolase activity\, acting on acid halide bonds\, in C-halide compounds	1996	1752	2019	1905	1200	1200	4429	2
0019199	transmembrane receptor protein kinase activity	1997	2261	2514	1739	1439	2934	3817	25
0042439	ethanolamine and derivative metabolism	1998	2242	2411	2648	3890	3890	3890	1
0045088	regulation of innate immune response	1999	2126	2290	2585	3678	3678	3678	1
[truncated: 1,006 more rows]
